# Supplementary material for: (4-Fluoro­phen­yl)thio­urea–1,10-phenanthroline (1/1)
Source: Acta Crystallogr Sect E Struct Rep Online. 2013 Aug 23;69(Pt 9):o1468. doi: 10.1107/S1600536813023222 (PMC3884412; doi:10.1107/S1600536813023222)
Supplement: Supplementary file 1 [file e-69-o1468-sup1.cif]

##############################################################################
#                                                                            #
# This CIF contains the data in a paper accepted for publication in          #
# Acta Crystallographica Section E. It conforms to the requirements of       #
# Notes for Authors for Acta Crystallographica Section E, and has been       #
# peer reviewed under the auspices of the IUCr Commission on Journals.       #
#                                                                            #
# Full details of the Crystallographic Information File format               #
# are given in the paper "The Crystallographic Information File (CIF):       #
# a New Standard Archive File for Crystallography" by S. R. Hall, F. H.      #
# Allen and I. D. Brown [Acta Cryst. (1991), A47, 655-685].                  #
#                                                                            #
# The current version of the core CIF dictionary is obtainable from          #
# ftp://ftp.iucr.org/pub/cif_core.dic.                                       #
#                                                                            #
# Software is freely available for graphical display of the structure(s)     #
# in this CIF. For information consult the CIF software page                 #
# http://www.iucr.org/resources/cif/software.                                #
#                                                                            #
# This file may be used for bona fide research purposes within the           #
# scientific community so long as proper attribution is given to the journal # 
# article from which it was obtained.                                        #
#                                                                            #
##############################################################################
data_global
_audit_creation_method     'form.cif (version 2.0)'
_journal_data_validation_number     ?
_journal_date_recd_electronic     2013-07-24
_journal_date_accepted     2013-08-19
_journal_name_full     'Acta Crystallographica, Section E'
_journal_year     2013
_journal_volume     69
_journal_issue      9
_journal_page_first     o1468
_journal_page_last     o1468
_journal_paper_category     QO
_journal_paper_doi     10.1107/S1600536813023222
_journal_coeditor_code     SJ5347
_publ_contact_author_name     'Dr. Siti Fairus M. Yusoff'
_publ_contact_author_address
;
      School of Chemical Sciences and Food Technology
      Universiti Kebangsaan Malaysia
      43600 Bangi, Selangor
      Malaysia
;
_publ_contact_author_email     'ctfairus@ukm.my'
_publ_contact_author_fax     '6 03 89215410'
_publ_contact_author_phone     '6 03 89214215'
_publ_section_title
;
(4-Fluorophenyl)thiourea--1,10-phenanthroline (1/1)
;
loop_
    _publ_author_name
    _publ_author_footnote
    _publ_author_address
    'Yamin, Bohari M.' ?
;      School of Chemical Sciences and Food Technology
       Universiti Kebangsaan Malaysia
       43600 Bangi, Selangor
       Malaysia
;
    'Salem, Halima F.' ?
;      School of Chemical Sciences and Food Technology
       Universiti Kebangsaan Malaysia
       43600 Bangi, Selangor
       Malaysia
;
    'Yusoff, Siti Fairus M.' ?
;      School of Chemical Sciences and Food Technology
       Universiti Kebangsaan Malaysia
       43600 Bangi, Selangor
       Malaysia
;
data_I
_audit_creation_method     SHELXL-97
_chemical_name_systematic
;
(4-Fluorophenyl)thiourea--1,10-phenanthroline (1/1)
;
_chemical_name_common     ?
_chemical_formula_moiety     'C12 H8 N2, C7 H7 F N2 S'
_chemical_formula_sum     'C19 H15 F N4 S'
_chemical_formula_iupac     'C12 H8 N2, C7 H7 F N2 S'
_chemical_formula_weight     350.41
_chemical_melting_point     ?
_symmetry_cell_setting     triclinic
_symmetry_space_group_name_H-M     'P -1'
_symmetry_space_group_name_Hall     '-P 1'
loop_
    _symmetry_equiv_pos_as_xyz
    'x, y, z'
    '-x, -y, -z'
_cell_length_a     10.245(3)
_cell_length_b     12.720(3)
_cell_length_c     15.222(4)
_cell_angle_alpha     69.523(4)
_cell_angle_beta     75.854(5)
_cell_angle_gamma     66.565(4)
_cell_volume     1692.2(8)
_cell_formula_units_Z     4
_cell_measurement_reflns_used     ?
_cell_measurement_theta_min     ?
_cell_measurement_theta_max     ?
_cell_measurement_temperature     298(2)
_exptl_crystal_description     block
_exptl_crystal_colour     colorless
_exptl_crystal_size_max     0.50
_exptl_crystal_size_mid     0.49
_exptl_crystal_size_min     0.41
_exptl_crystal_density_diffrn     1.375
_exptl_crystal_density_meas     ?
_exptl_crystal_density_method     'not measured'
_exptl_crystal_F_000     728
_exptl_absorpt_coefficient_mu     0.210
_exptl_absorpt_correction_type     multi-scan
_exptl_absorpt_process_details     '(SADABS; Bruker 2000)'
_exptl_absorpt_correction_T_min     0.9021
_exptl_absorpt_correction_T_max     0.9187
_exptl_special_details
;
;
_diffrn_ambient_temperature     298(2)
_diffrn_radiation_type     MoK\a
_diffrn_radiation_wavelength     0.71073
_diffrn_radiation_source     'fine-focus sealed tube'
_diffrn_radiation_monochromator     graphite
_diffrn_measurement_device_type
;
Bruker SMART APEX CCD area-detector
;
_diffrn_measurement_method     '\w scans'
_diffrn_detector_area_resol_mean     83.66
_diffrn_reflns_number     20024
_diffrn_reflns_av_R_equivalents     0.0221
_diffrn_reflns_av_sigmaI/netI     0.0253
_diffrn_reflns_theta_min     1.44
_diffrn_reflns_theta_max     26.50
_diffrn_reflns_theta_full     26.50
_diffrn_measured_fraction_theta_max     0.999
_diffrn_measured_fraction_theta_full     0.999
_diffrn_reflns_limit_h_min     -12
_diffrn_reflns_limit_h_max     12
_diffrn_reflns_limit_k_min     -15
_diffrn_reflns_limit_k_max     15
_diffrn_reflns_limit_l_min     -19
_diffrn_reflns_limit_l_max     19
_diffrn_standards_number     0
_diffrn_standards_interval_count     0
_diffrn_standards_interval_time     0
_diffrn_standards_decay_%     0
_refine_special_details
;
Refinement of <i>F</i>^2^ against ALL reflections. The weighted <i>R</i>-factor
<i>wR</i> and goodness of fit <i>S</i> are based on <i>F</i>^2^, conventional
<i>R</i>-factors <i>R</i> are based on <i>F</i>, with <i>F</i> set to zero for
negative <i>F</i>^2^. The threshold expression of <i>F</i>^2^ >
\s(<i>F</i>^2^) is used only for calculating <i>R</i>-factors(gt) <i>etc</i>.
and is not relevant to the choice of reflections for refinement.
<i>R</i>-factors based on <i>F</i>^2^ are statistically about twice as large
as those based on <i>F</i>, and <i>R</i>- factors based on ALL data will be
even larger.
;
_reflns_number_total     6992
_reflns_number_gt     5255
_reflns_threshold_expression     I>2\s(I)
_refine_ls_structure_factor_coef     Fsqd
_refine_ls_matrix_type     full
_refine_ls_R_factor_all     0.0565
_refine_ls_R_factor_gt     0.0409
_refine_ls_wR_factor_gt     0.1083
_refine_ls_wR_factor_ref     0.1211
_refine_ls_goodness_of_fit_ref     1.027
_refine_ls_restrained_S_all     1.027
_refine_ls_number_reflns     6992
_refine_ls_number_parameters     451
_refine_ls_number_restraints     0
_refine_ls_hydrogen_treatment     constr
_refine_ls_weighting_scheme     calc
_refine_ls_weighting_details
         'calc w=1/[\s^2^(Fo^2^)+(0.0656P)^2^+0.2053P] where P=(Fo^2^+2Fc^2^)/3'
_atom_sites_solution_hydrogens     geom
_atom_sites_solution_primary     direct
_atom_sites_solution_secondary     difmap
_refine_ls_shift/su_max     ?
_refine_ls_shift/su_max_lt     0.001
_refine_ls_shift/su_mean     0.000
_refine_diff_density_max     0.232
_refine_diff_density_min     -0.215
_refine_ls_extinction_method     none
_refine_ls_extinction_coef     ?
loop_
    _atom_type_symbol
    _atom_type_description
    _atom_type_scat_dispersion_real
    _atom_type_scat_dispersion_imag
    _atom_type_scat_source
    'C' 'C' 0.0033 0.0016
                         'International Tables Vol C Tables 4.2.6.8 and 6.1.1.4'
    'H' 'H' 0.0000 0.0000
                         'International Tables Vol C Tables 4.2.6.8 and 6.1.1.4'
    'N' 'N' 0.0061 0.0033
                         'International Tables Vol C Tables 4.2.6.8 and 6.1.1.4'
    'S' 'S' 0.1246 0.1234
                         'International Tables Vol C Tables 4.2.6.8 and 6.1.1.4'
    'F' 'F' 0.0171 0.0103
                         'International Tables Vol C Tables 4.2.6.8 and 6.1.1.4'
_computing_data_collection     'SMART (Bruker, 2000)'
_computing_cell_refinement     'SAINT (Bruker, 2000)'
_computing_data_reduction     'SAINT (Bruker, 2000)'
_computing_structure_solution     'SHELXTL (Sheldrick, 2008)'
_computing_structure_refinement     'SHELXTL (Sheldrick, 2008)'
_computing_molecular_graphics     'SHELXTL (Sheldrick, 2008)'
_computing_publication_material
;
SHELXTL (Sheldrick, 2008), PARST (Nardelli, 1995) and PLATON
(Spek, 2009)
;
loop_
    _atom_site_type_symbol
    _atom_site_label
    _atom_site_fract_x
    _atom_site_fract_y
    _atom_site_fract_z
    _atom_site_U_iso_or_equiv
    _atom_site_adp_type
    _atom_site_calc_flag
    _atom_site_refinement_flags
    _atom_site_occupancy
    _atom_site_symmetry_multiplicity
    _atom_site_disorder_assembly
    _atom_site_disorder_group
    S S1 0.84390(4) 0.40139(3) 0.08829(3) 0.04813(13) Uani d . 1 1 . .
    S S2 0.35529(4) 0.39478(3) 0.58513(3) 0.05227(13) Uani d . 1 1 . .
    F F1 0.33200(16) 0.30480(13) 0.35367(10) 0.1092(5) Uani d . 1 1 . .
    F F2 -0.11926(15) 0.26323(12) 0.87533(9) 0.0944(4) Uani d . 1 1 . .
    N N1 0.60344(13) 0.59163(11) 0.07689(9) 0.0490(3) Uani d . 1 1 . .
    H H1A 0.5575 0.6656 0.0513 0.059 Uiso d R 1 1 . .
    N N2 0.79779(14) 0.62376(11) -0.02026(10) 0.0546(4) Uani d . 1 1 . .
    H H2A 0.7436 0.6967 -0.0409 0.066 Uiso d R 1 1 . .
    H H2B 0.8868 0.6010 -0.0429 0.066 Uiso d R 1 1 . .
    N N3 0.10549(13) 0.57248(11) 0.58379(9) 0.0486(3) Uani d . 1 1 . .
    H H3 0.0520 0.6447 0.5598 0.058 Uiso d R 1 1 . .
    N N4 0.28874(15) 0.62014(12) 0.48166(10) 0.0594(4) Uani d . 1 1 . .
    H H4A 0.2294 0.6917 0.4637 0.071 Uiso d R 1 1 . .
    H H4B 0.3766 0.6026 0.4564 0.071 Uiso d R 1 1 . .
    N N5 0.54581(14) 0.17515(11) 0.06797(10) 0.0517(3) Uani d . 1 1 . .
    N N6 0.31190(14) 0.12042(11) 0.06436(10) 0.0536(3) Uani d . 1 1 . .
    N N7 -0.18619(14) 0.12214(12) 0.58764(10) 0.0533(3) Uani d . 1 1 . .
    N N8 0.06097(14) 0.17567(11) 0.55104(9) 0.0487(3) Uani d . 1 1 . .
    C C1 0.43416(18) 0.48519(16) 0.12639(12) 0.0583(4) Uani d . 1 1 . .
    H H1 0.4166 0.5089 0.0640 0.070 Uiso calc R 1 1 . .
    C C2 0.3670(2) 0.41244(19) 0.19549(15) 0.0709(5) Uani d . 1 1 . .
    H H2 0.3049 0.3861 0.1804 0.085 Uiso calc R 1 1 . .
    C C3 0.3938(2) 0.38038(17) 0.28597(14) 0.0682(5) Uani d . 1 1 . .
    C C4 0.4789(2) 0.42092(17) 0.31253(13) 0.0667(5) Uani d . 1 1 . .
    H H4 0.4908 0.4008 0.3757 0.080 Uiso calc R 1 1 . .
    C C5 0.54713(19) 0.49301(15) 0.24264(12) 0.0559(4) Uani d . 1 1 . .
    H H5 0.6064 0.5212 0.2587 0.067 Uiso calc R 1 1 . .
    C C6 0.52715(16) 0.52285(13) 0.14942(11) 0.0452(3) Uani d . 1 1 . .
    C C7 0.74405(15) 0.54630(12) 0.04661(10) 0.0404(3) Uani d . 1 1 . .
    C C8 0.05680(18) 0.47833(14) 0.75159(12) 0.0520(4) Uani d . 1 1 . .
    H H8 0.1044 0.5191 0.7646 0.062 Uiso calc R 1 1 . .
    C C9 0.0014(2) 0.40073(16) 0.82506(12) 0.0599(4) Uani d . 1 1 . .
    H H9 0.0105 0.3890 0.8874 0.072 Uiso calc R 1 1 . .
    C C10 -0.0670(2) 0.34187(16) 0.80363(13) 0.0610(5) Uani d . 1 1 . .
    C C11 -0.0854(2) 0.35812(19) 0.71378(14) 0.0715(6) Uani d . 1 1 . .
    H H11 -0.1338 0.3174 0.7015 0.086 Uiso calc R 1 1 . .
    C C12 -0.0304(2) 0.43677(17) 0.64110(12) 0.0614(5) Uani d . 1 1 . .
    H H12 -0.0427 0.4499 0.5791 0.074 Uiso calc R 1 1 . .
    C C13 0.04237(15) 0.49591(13) 0.65946(11) 0.0443(3) Uani d . 1 1 . .
    C C14 0.24468(16) 0.53690(12) 0.54835(10) 0.0421(3) Uani d . 1 1 . .
    C C15 0.65684(19) 0.19861(15) 0.07450(14) 0.0616(5) Uani d . 1 1 . .
    H H15 0.6570 0.2763 0.0461 0.074 Uiso calc R 1 1 . .
    C C16 0.7741(2) 0.11518(17) 0.12096(15) 0.0691(5) Uani d . 1 1 . .
    H H16 0.8493 0.1369 0.1237 0.083 Uiso calc R 1 1 . .
    C C17 0.7753(2) 0.00132(17) 0.16212(14) 0.0656(5) Uani d . 1 1 . .
    H H17 0.8525 -0.0564 0.1931 0.079 Uiso calc R 1 1 . .
    C C18 0.66056(18) -0.02913(14) 0.15793(12) 0.0532(4) Uani d . 1 1 . .
    C C19 0.6560(2) -0.14757(15) 0.19988(13) 0.0647(5) Uani d . 1 1 . .
    H H19 0.7315 -0.2068 0.2317 0.078 Uiso calc R 1 1 . .
    C C20 0.5457(2) -0.17479(14) 0.19423(13) 0.0647(5) Uani d . 1 1 . .
    H H20 0.5465 -0.2529 0.2212 0.078 Uiso calc R 1 1 . .
    C C21 0.42669(18) -0.08640(14) 0.14760(12) 0.0523(4) Uani d . 1 1 . .
    C C22 0.3075(2) -0.11079(16) 0.14253(14) 0.0655(5) Uani d . 1 1 . .
    H H22 0.3054 -0.1881 0.1686 0.079 Uiso calc R 1 1 . .
    C C23 0.1948(2) -0.02219(17) 0.09966(15) 0.0705(5) Uani d . 1 1 . .
    H H23 0.1153 -0.0376 0.0956 0.085 Uiso calc R 1 1 . .
    C C24 0.2019(2) 0.09265(16) 0.06190(14) 0.0650(5) Uani d . 1 1 . .
    H H24 0.1244 0.1534 0.0332 0.078 Uiso calc R 1 1 . .
    C C25 0.42480(16) 0.03254(13) 0.10611(11) 0.0457(3) Uani d . 1 1 . .
    C C26 0.54590(16) 0.06138(13) 0.10972(11) 0.0455(3) Uani d . 1 1 . .
    C C27 -0.3040(2) 0.09576(18) 0.60676(15) 0.0698(5) Uani d . 1 1 . .
    H H27 -0.3888 0.1577 0.5898 0.084 Uiso calc R 1 1 . .
    C C28 -0.3099(2) -0.0184(2) 0.65059(16) 0.0756(6) Uani d . 1 1 . .
    H H28 -0.3961 -0.0322 0.6629 0.091 Uiso calc R 1 1 . .
    C C29 -0.1868(3) -0.10883(18) 0.67474(13) 0.0701(5) Uani d . 1 1 . .
    H H29 -0.1876 -0.1862 0.7041 0.084 Uiso calc R 1 1 . .
    C C30 -0.0579(2) -0.08632(14) 0.65567(12) 0.0548(4) Uani d . 1 1 . .
    C C31 0.0750(3) -0.17715(16) 0.68034(15) 0.0755(6) Uani d . 1 1 . .
    H H31 0.0783 -0.2556 0.7093 0.091 Uiso calc R 1 1 . .
    C C32 0.1951(2) -0.15183(17) 0.66274(17) 0.0812(6) Uani d . 1 1 . .
    H H32 0.2802 -0.2131 0.6799 0.097 Uiso calc R 1 1 . .
    C C33 0.19570(19) -0.03244(15) 0.61797(13) 0.0595(4) Uani d . 1 1 . .
    C C34 0.3194(2) -0.00273(19) 0.60049(16) 0.0785(6) Uani d . 1 1 . .
    H H34 0.4066 -0.0622 0.6158 0.094 Uiso calc R 1 1 . .
    C C35 0.3117(2) 0.11256(19) 0.56135(16) 0.0742(6) Uani d . 1 1 . .
    H H35 0.3925 0.1338 0.5504 0.089 Uiso calc R 1 1 . .
    C C36 0.18013(19) 0.19821(16) 0.53802(13) 0.0588(4) Uani d . 1 1 . .
    H H36 0.1758 0.2772 0.5113 0.071 Uiso calc R 1 1 . .
    C C37 0.06725(16) 0.06030(13) 0.59197(10) 0.0441(3) Uani d . 1 1 . .
    C C38 -0.06280(17) 0.03267(13) 0.61146(10) 0.0439(3) Uani d . 1 1 . .
loop_
    _atom_site_aniso_label
    _atom_site_aniso_U_11
    _atom_site_aniso_U_22
    _atom_site_aniso_U_33
    _atom_site_aniso_U_12
    _atom_site_aniso_U_13
    _atom_site_aniso_U_23
    S1 0.0463(2) 0.0332(2) 0.0577(3) -0.01352(16) -0.00820(17) -0.00332(16)
    S2 0.0454(2) 0.0362(2) 0.0608(3) -0.01320(17) -0.00714(18) 0.00245(17)
    F1 0.1178(11) 0.1091(11) 0.0894(9) -0.0710(9) 0.0284(8) -0.0053(8)
    F2 0.1220(11) 0.0937(9) 0.0774(8) -0.0751(9) 0.0245(7) -0.0164(7)
    N1 0.0432(7) 0.0349(6) 0.0592(8) -0.0108(5) -0.0088(6) -0.0034(6)
    N2 0.0452(7) 0.0365(7) 0.0706(9) -0.0167(6) -0.0084(6) 0.0021(6)
    N3 0.0430(7) 0.0394(7) 0.0535(8) -0.0115(5) -0.0084(6) -0.0031(6)
    N4 0.0499(8) 0.0390(7) 0.0708(9) -0.0167(6) -0.0055(7) 0.0063(6)
    N5 0.0487(7) 0.0351(6) 0.0665(9) -0.0159(6) -0.0085(6) -0.0063(6)
    N6 0.0495(8) 0.0401(7) 0.0662(9) -0.0178(6) -0.0094(6) -0.0048(6)
    N7 0.0475(7) 0.0446(7) 0.0621(9) -0.0179(6) -0.0062(6) -0.0064(6)
    N8 0.0465(7) 0.0419(7) 0.0550(8) -0.0174(6) -0.0037(6) -0.0100(6)
    C1 0.0554(10) 0.0748(12) 0.0535(10) -0.0327(9) 0.0033(8) -0.0233(9)
    C2 0.0649(12) 0.0887(14) 0.0745(13) -0.0467(11) 0.0108(10) -0.0306(11)
    C3 0.0645(11) 0.0626(11) 0.0660(12) -0.0286(9) 0.0165(9) -0.0134(9)
    C4 0.0734(12) 0.0608(11) 0.0497(10) -0.0156(9) -0.0031(9) -0.0084(8)
    C5 0.0583(10) 0.0493(9) 0.0584(10) -0.0150(8) -0.0134(8) -0.0133(8)
    C6 0.0418(8) 0.0371(7) 0.0507(9) -0.0108(6) -0.0023(6) -0.0111(7)
    C7 0.0435(8) 0.0372(7) 0.0436(8) -0.0177(6) -0.0109(6) -0.0068(6)
    C8 0.0574(10) 0.0504(9) 0.0554(10) -0.0246(8) -0.0102(8) -0.0144(7)
    C9 0.0714(12) 0.0624(11) 0.0469(9) -0.0280(9) -0.0053(8) -0.0124(8)
    C10 0.0667(11) 0.0594(10) 0.0590(11) -0.0352(9) 0.0125(8) -0.0172(8)
    C11 0.0808(13) 0.0911(15) 0.0713(13) -0.0596(12) 0.0110(10) -0.0356(11)
    C12 0.0675(11) 0.0830(13) 0.0513(10) -0.0435(10) 0.0018(8) -0.0254(9)
    C13 0.0396(8) 0.0428(8) 0.0497(9) -0.0144(6) -0.0043(6) -0.0127(7)
    C14 0.0441(8) 0.0382(7) 0.0438(8) -0.0178(6) -0.0105(6) -0.0036(6)
    C15 0.0567(10) 0.0427(9) 0.0837(13) -0.0211(8) -0.0110(9) -0.0096(8)
    C16 0.0541(10) 0.0623(11) 0.0927(15) -0.0232(9) -0.0172(10) -0.0148(10)
    C17 0.0541(10) 0.0579(11) 0.0754(13) -0.0128(8) -0.0204(9) -0.0069(9)
    C18 0.0535(9) 0.0403(8) 0.0544(10) -0.0112(7) -0.0077(7) -0.0050(7)
    C19 0.0656(11) 0.0396(9) 0.0692(12) -0.0093(8) -0.0160(9) 0.0028(8)
    C20 0.0793(13) 0.0324(8) 0.0674(11) -0.0178(8) -0.0097(9) 0.0023(8)
    C21 0.0615(10) 0.0381(8) 0.0531(9) -0.0221(7) 0.0001(8) -0.0071(7)
    C22 0.0754(13) 0.0457(9) 0.0756(12) -0.0330(9) 0.0032(10) -0.0115(9)
    C23 0.0630(11) 0.0633(12) 0.0935(15) -0.0365(10) -0.0042(10) -0.0186(10)
    C24 0.0561(10) 0.0542(10) 0.0828(13) -0.0229(8) -0.0137(9) -0.0091(9)
    C25 0.0503(9) 0.0336(7) 0.0470(8) -0.0157(6) -0.0014(7) -0.0058(6)
    C26 0.0472(8) 0.0346(7) 0.0472(8) -0.0128(6) -0.0021(6) -0.0065(6)
    C27 0.0556(11) 0.0637(11) 0.0888(14) -0.0270(9) -0.0083(10) -0.0132(10)
    C28 0.0738(13) 0.0792(14) 0.0837(14) -0.0488(12) -0.0010(11) -0.0145(11)
    C29 0.1043(16) 0.0578(11) 0.0610(11) -0.0537(12) -0.0068(10) -0.0041(9)
    C30 0.0777(12) 0.0406(8) 0.0474(9) -0.0240(8) -0.0132(8) -0.0060(7)
    C31 0.1035(17) 0.0368(9) 0.0818(14) -0.0210(10) -0.0334(12) -0.0005(9)
    C32 0.0824(15) 0.0434(10) 0.1036(17) -0.0014(10) -0.0415(13) -0.0071(10)
    C33 0.0568(10) 0.0493(9) 0.0679(11) -0.0087(8) -0.0197(9) -0.0141(8)
    C34 0.0517(11) 0.0726(13) 0.1020(17) -0.0063(10) -0.0267(11) -0.0198(12)
    C35 0.0500(10) 0.0824(14) 0.0930(15) -0.0270(10) -0.0106(10) -0.0220(12)
    C36 0.0552(10) 0.0557(10) 0.0660(11) -0.0259(8) -0.0032(8) -0.0126(8)
    C37 0.0493(8) 0.0387(8) 0.0412(8) -0.0120(6) -0.0077(6) -0.0098(6)
    C38 0.0546(9) 0.0380(8) 0.0388(8) -0.0180(7) -0.0063(6) -0.0077(6)
_geom_special_details
;
All e.s.d.'s (except the e.s.d. in the dihedral angle between two l.s. planes)
are estimated using the full covariance matrix. The cell e.s.d.'s are taken
into account individually in the estimation of e.s.d.'s in distances, angles
and torsion angles; correlations between e.s.d.'s in cell parameters are only
used when they are defined by crystal symmetry. An approximate (isotropic)
treatment of cell e.s.d.'s is used for estimating e.s.d.'s involving l.s.
planes.
;
loop_
    _geom_bond_atom_site_label_1
    _geom_bond_atom_site_label_2
    _geom_bond_site_symmetry_2
    _geom_bond_distance
    _geom_bond_publ_flag
    S1 C7 . 1.6869(15) ?
    S2 C14 . 1.6847(15) ?
    F1 C3 . 1.364(2) ?
    F2 C10 . 1.3620(19) ?
    N1 C7 . 1.3494(19) ?
    N1 C6 . 1.4288(19) ?
    N1 H1A . 0.8601 ?
    N2 C7 . 1.3289(18) ?
    N2 H2A . 0.8601 ?
    N2 H2B . 0.8601 ?
    N3 C14 . 1.3457(19) ?
    N3 C13 . 1.4303(19) ?
    N3 H3 . 0.8600 ?
    N4 C14 . 1.3265(18) ?
    N4 H4A . 0.8600 ?
    N4 H4B . 0.8599 ?
    N5 C15 . 1.319(2) ?
    N5 C26 . 1.3616(18) ?
    N6 C24 . 1.320(2) ?
    N6 C25 . 1.351(2) ?
    N7 C27 . 1.317(2) ?
    N7 C38 . 1.347(2) ?
    N8 C36 . 1.316(2) ?
    N8 C37 . 1.3604(19) ?
    C1 C6 . 1.380(2) ?
    C1 C2 . 1.381(2) ?
    C1 H1 . 0.9300 ?
    C2 C3 . 1.357(3) ?
    C2 H2 . 0.9300 ?
    C3 C4 . 1.366(3) ?
    C4 C5 . 1.387(2) ?
    C4 H4 . 0.9300 ?
    C5 C6 . 1.379(2) ?
    C5 H5 . 0.9300 ?
    C8 C13 . 1.376(2) ?
    C8 C9 . 1.382(2) ?
    C8 H8 . 0.9300 ?
    C9 C10 . 1.363(2) ?
    C9 H9 . 0.9300 ?
    C10 C11 . 1.359(3) ?
    C11 C12 . 1.383(2) ?
    C11 H11 . 0.9300 ?
    C12 C13 . 1.377(2) ?
    C12 H12 . 0.9300 ?
    C15 C16 . 1.395(3) ?
    C15 H15 . 0.9300 ?
    C16 C17 . 1.358(2) ?
    C16 H16 . 0.9300 ?
    C17 C18 . 1.397(2) ?
    C17 H17 . 0.9300 ?
    C18 C26 . 1.414(2) ?
    C18 C19 . 1.431(2) ?
    C19 C20 . 1.336(3) ?
    C19 H19 . 0.9300 ?
    C20 C21 . 1.424(2) ?
    C20 H20 . 0.9300 ?
    C21 C22 . 1.399(2) ?
    C21 C25 . 1.415(2) ?
    C22 C23 . 1.359(3) ?
    C22 H22 . 0.9300 ?
    C23 C24 . 1.395(2) ?
    C23 H23 . 0.9300 ?
    C24 H24 . 0.9300 ?
    C25 C26 . 1.444(2) ?
    C27 C28 . 1.389(3) ?
    C27 H27 . 0.9300 ?
    C28 C29 . 1.351(3) ?
    C28 H28 . 0.9300 ?
    C29 C30 . 1.402(3) ?
    C29 H29 . 0.9300 ?
    C30 C38 . 1.410(2) ?
    C30 C31 . 1.423(3) ?
    C31 C32 . 1.335(3) ?
    C31 H31 . 0.9300 ?
    C32 C33 . 1.433(3) ?
    C32 H32 . 0.9300 ?
    C33 C34 . 1.402(3) ?
    C33 C37 . 1.405(2) ?
    C34 C35 . 1.353(3) ?
    C34 H34 . 0.9300 ?
    C35 C36 . 1.388(3) ?
    C35 H35 . 0.9300 ?
    C36 H36 . 0.9300 ?
    C37 C38 . 1.447(2) ?
loop_
    _geom_angle_atom_site_label_1
    _geom_angle_atom_site_label_2
    _geom_angle_atom_site_label_3
    _geom_angle_site_symmetry_1
    _geom_angle_site_symmetry_3
    _geom_angle
    _geom_angle_publ_flag
    C7 N1 C6 . . 123.25(12) ?
    C7 N1 H1A . . 118.4 ?
    C6 N1 H1A . . 118.4 ?
    C7 N2 H2A . . 120.0 ?
    C7 N2 H2B . . 120.0 ?
    H2A N2 H2B . . 120.0 ?
    C14 N3 C13 . . 123.08(12) ?
    C14 N3 H3 . . 118.5 ?
    C13 N3 H3 . . 118.5 ?
    C14 N4 H4A . . 120.0 ?
    C14 N4 H4B . . 120.0 ?
    H4A N4 H4B . . 120.0 ?
    C15 N5 C26 . . 117.52(14) ?
    C24 N6 C25 . . 118.23(14) ?
    C27 N7 C38 . . 118.10(15) ?
    C36 N8 C37 . . 117.39(14) ?
    C6 C1 C2 . . 120.36(17) ?
    C6 C1 H1 . . 119.8 ?
    C2 C1 H1 . . 119.8 ?
    C3 C2 C1 . . 118.37(18) ?
    C3 C2 H2 . . 120.8 ?
    C1 C2 H2 . . 120.8 ?
    C2 C3 F1 . . 118.43(19) ?
    C2 C3 C4 . . 123.11(17) ?
    F1 C3 C4 . . 118.46(19) ?
    C3 C4 C5 . . 118.14(18) ?
    C3 C4 H4 . . 120.9 ?
    C5 C4 H4 . . 120.9 ?
    C6 C5 C4 . . 120.10(17) ?
    C6 C5 H5 . . 120.0 ?
    C4 C5 H5 . . 120.0 ?
    C5 C6 C1 . . 119.77(15) ?
    C5 C6 N1 . . 120.11(15) ?
    C1 C6 N1 . . 120.12(15) ?
    N2 C7 N1 . . 115.02(13) ?
    N2 C7 S1 . . 122.23(12) ?
    N1 C7 S1 . . 122.73(11) ?
    C13 C8 C9 . . 120.71(15) ?
    C13 C8 H8 . . 119.6 ?
    C9 C8 H8 . . 119.6 ?
    C10 C9 C8 . . 118.18(16) ?
    C10 C9 H9 . . 120.9 ?
    C8 C9 H9 . . 120.9 ?
    C11 C10 F2 . . 118.42(17) ?
    C11 C10 C9 . . 122.92(16) ?
    F2 C10 C9 . . 118.66(17) ?
    C10 C11 C12 . . 118.23(16) ?
    C10 C11 H11 . . 120.9 ?
    C12 C11 H11 . . 120.9 ?
    C13 C12 C11 . . 120.72(17) ?
    C13 C12 H12 . . 119.6 ?
    C11 C12 H12 . . 119.6 ?
    C8 C13 C12 . . 119.21(15) ?
    C8 C13 N3 . . 120.19(14) ?
    C12 C13 N3 . . 120.58(14) ?
    N4 C14 N3 . . 115.87(13) ?
    N4 C14 S2 . . 122.12(12) ?
    N3 C14 S2 . . 121.99(11) ?
    N5 C15 C16 . . 124.64(16) ?
    N5 C15 H15 . . 117.7 ?
    C16 C15 H15 . . 117.7 ?
    C17 C16 C15 . . 118.11(17) ?
    C17 C16 H16 . . 120.9 ?
    C15 C16 H16 . . 120.9 ?
    C16 C17 C18 . . 120.01(16) ?
    C16 C17 H17 . . 120.0 ?
    C18 C17 H17 . . 120.0 ?
    C17 C18 C26 . . 118.00(15) ?
    C17 C18 C19 . . 122.47(16) ?
    C26 C18 C19 . . 119.53(16) ?
    C20 C19 C18 . . 121.38(16) ?
    C20 C19 H19 . . 119.3 ?
    C18 C19 H19 . . 119.3 ?
    C19 C20 C21 . . 121.21(15) ?
    C19 C20 H20 . . 119.4 ?
    C21 C20 H20 . . 119.4 ?
    C22 C21 C25 . . 117.46(16) ?
    C22 C21 C20 . . 122.83(15) ?
    C25 C21 C20 . . 119.69(16) ?
    C23 C22 C21 . . 120.41(16) ?
    C23 C22 H22 . . 119.8 ?
    C21 C22 H22 . . 119.8 ?
    C22 C23 C24 . . 117.96(17) ?
    C22 C23 H23 . . 121.0 ?
    C24 C23 H23 . . 121.0 ?
    N6 C24 C23 . . 124.09(17) ?
    N6 C24 H24 . . 118.0 ?
    C23 C24 H24 . . 118.0 ?
    N6 C25 C21 . . 121.84(15) ?
    N6 C25 C26 . . 118.98(13) ?
    C21 C25 C26 . . 119.18(14) ?
    N5 C26 C18 . . 121.72(15) ?
    N5 C26 C25 . . 119.30(13) ?
    C18 C26 C25 . . 118.97(14) ?
    N7 C27 C28 . . 124.33(19) ?
    N7 C27 H27 . . 117.8 ?
    C28 C27 H27 . . 117.8 ?
    C29 C28 C27 . . 118.08(18) ?
    C29 C28 H28 . . 121.0 ?
    C27 C28 H28 . . 121.0 ?
    C28 C29 C30 . . 120.17(17) ?
    C28 C29 H29 . . 119.9 ?
    C30 C29 H29 . . 119.9 ?
    C29 C30 C38 . . 117.62(17) ?
    C29 C30 C31 . . 122.98(17) ?
    C38 C30 C31 . . 119.39(17) ?
    C32 C31 C30 . . 121.25(17) ?
    C32 C31 H31 . . 119.4 ?
    C30 C31 H31 . . 119.4 ?
    C31 C32 C33 . . 121.49(18) ?
    C31 C32 H32 . . 119.3 ?
    C33 C32 H32 . . 119.3 ?
    C34 C33 C37 . . 117.82(16) ?
    C34 C33 C32 . . 122.76(17) ?
    C37 C33 C32 . . 119.40(17) ?
    C35 C34 C33 . . 119.90(17) ?
    C35 C34 H34 . . 120.1 ?
    C33 C34 H34 . . 120.1 ?
    C34 C35 C36 . . 118.24(18) ?
    C34 C35 H35 . . 120.9 ?
    C36 C35 H35 . . 120.9 ?
    N8 C36 C35 . . 124.70(17) ?
    N8 C36 H36 . . 117.6 ?
    C35 C36 H36 . . 117.6 ?
    N8 C37 C33 . . 121.92(15) ?
    N8 C37 C38 . . 119.07(13) ?
    C33 C37 C38 . . 118.99(14) ?
    N7 C38 C30 . . 121.70(15) ?
    N7 C38 C37 . . 118.82(13) ?
    C30 C38 C37 . . 119.48(14) ?
loop_
    _geom_torsion_atom_site_label_1
    _geom_torsion_atom_site_label_2
    _geom_torsion_atom_site_label_3
    _geom_torsion_atom_site_label_4
    _geom_torsion_site_symmetry_1
    _geom_torsion_site_symmetry_2
    _geom_torsion_site_symmetry_3
    _geom_torsion_site_symmetry_4
    _geom_torsion
    _geom_torsion_publ_flag
    C6 C1 C2 C3 . . . . 0.6(3) ?
    C1 C2 C3 F1 . . . . -177.47(17) ?
    C1 C2 C3 C4 . . . . 3.0(3) ?
    C2 C3 C4 C5 . . . . -3.6(3) ?
    F1 C3 C4 C5 . . . . 176.85(16) ?
    C3 C4 C5 C6 . . . . 0.6(3) ?
    C4 C5 C6 C1 . . . . 2.9(2) ?
    C4 C5 C6 N1 . . . . -176.58(15) ?
    C2 C1 C6 C5 . . . . -3.5(3) ?
    C2 C1 C6 N1 . . . . 175.93(16) ?
    C7 N1 C6 C5 . . . . 74.5(2) ?
    C7 N1 C6 C1 . . . . -104.90(18) ?
    C6 N1 C7 N2 . . . . -178.91(14) ?
    C6 N1 C7 S1 . . . . 2.5(2) ?
    C13 C8 C9 C10 . . . . 0.4(3) ?
    C8 C9 C10 C11 . . . . -1.4(3) ?
    C8 C9 C10 F2 . . . . 178.58(16) ?
    F2 C10 C11 C12 . . . . -179.10(17) ?
    C9 C10 C11 C12 . . . . 0.9(3) ?
    C10 C11 C12 C13 . . . . 0.7(3) ?
    C9 C8 C13 C12 . . . . 1.1(2) ?
    C9 C8 C13 N3 . . . . -177.32(15) ?
    C11 C12 C13 C8 . . . . -1.7(3) ?
    C11 C12 C13 N3 . . . . 176.77(16) ?
    C14 N3 C13 C8 . . . . 81.4(2) ?
    C14 N3 C13 C12 . . . . -97.02(19) ?
    C13 N3 C14 N4 . . . . -176.57(14) ?
    C13 N3 C14 S2 . . . . 4.5(2) ?
    C26 N5 C15 C16 . . . . 0.1(3) ?
    N5 C15 C16 C17 . . . . 0.4(3) ?
    C15 C16 C17 C18 . . . . -0.6(3) ?
    C16 C17 C18 C26 . . . . 0.3(3) ?
    C16 C17 C18 C19 . . . . 179.92(18) ?
    C17 C18 C19 C20 . . . . -179.41(19) ?
    C26 C18 C19 C20 . . . . 0.2(3) ?
    C18 C19 C20 C21 . . . . -1.1(3) ?
    C19 C20 C21 C22 . . . . -178.19(18) ?
    C19 C20 C21 C25 . . . . 0.2(3) ?
    C25 C21 C22 C23 . . . . -0.5(3) ?
    C20 C21 C22 C23 . . . . 177.94(18) ?
    C21 C22 C23 C24 . . . . -0.4(3) ?
    C25 N6 C24 C23 . . . . -0.1(3) ?
    C22 C23 C24 N6 . . . . 0.7(3) ?
    C24 N6 C25 C21 . . . . -0.8(2) ?
    C24 N6 C25 C26 . . . . -179.80(16) ?
    C22 C21 C25 N6 . . . . 1.1(2) ?
    C20 C21 C25 N6 . . . . -177.38(16) ?
    C22 C21 C25 C26 . . . . -179.92(15) ?
    C20 C21 C25 C26 . . . . 1.6(2) ?
    C15 N5 C26 C18 . . . . -0.4(2) ?
    C15 N5 C26 C25 . . . . 178.58(15) ?
    C17 C18 C26 N5 . . . . 0.2(2) ?
    C19 C18 C26 N5 . . . . -179.44(16) ?
    C17 C18 C26 C25 . . . . -178.77(16) ?
    C19 C18 C26 C25 . . . . 1.6(2) ?
    N6 C25 C26 N5 . . . . -2.4(2) ?
    C21 C25 C26 N5 . . . . 178.51(14) ?
    N6 C25 C26 C18 . . . . 176.56(14) ?
    C21 C25 C26 C18 . . . . -2.5(2) ?
    C38 N7 C27 C28 . . . . 0.4(3) ?
    N7 C27 C28 C29 . . . . -0.5(3) ?
    C27 C28 C29 C30 . . . . 0.1(3) ?
    C28 C29 C30 C38 . . . . 0.3(3) ?
    C28 C29 C30 C31 . . . . 179.2(2) ?
    C29 C30 C31 C32 . . . . -178.6(2) ?
    C38 C30 C31 C32 . . . . 0.2(3) ?
    C30 C31 C32 C33 . . . . -0.3(3) ?
    C31 C32 C33 C34 . . . . 178.5(2) ?
    C31 C32 C33 C37 . . . . 0.0(3) ?
    C37 C33 C34 C35 . . . . 1.2(3) ?
    C32 C33 C34 C35 . . . . -177.4(2) ?
    C33 C34 C35 C36 . . . . -1.2(3) ?
    C37 N8 C36 C35 . . . . 1.3(3) ?
    C34 C35 C36 N8 . . . . -0.1(3) ?
    C36 N8 C37 C33 . . . . -1.2(2) ?
    C36 N8 C37 C38 . . . . 177.18(14) ?
    C34 C33 C37 N8 . . . . 0.0(3) ?
    C32 C33 C37 N8 . . . . 178.62(16) ?
    C34 C33 C37 C38 . . . . -178.38(16) ?
    C32 C33 C37 C38 . . . . 0.2(3) ?
    C27 N7 C38 C30 . . . . 0.0(2) ?
    C27 N7 C38 C37 . . . . -179.29(16) ?
    C29 C30 C38 N7 . . . . -0.3(2) ?
    C31 C30 C38 N7 . . . . -179.25(16) ?
    C29 C30 C38 C37 . . . . 178.92(15) ?
    C31 C30 C38 C37 . . . . 0.0(2) ?
    N8 C37 C38 N7 . . . . 0.6(2) ?
    C33 C37 C38 N7 . . . . 179.06(15) ?
    N8 C37 C38 C30 . . . . -178.69(13) ?
    C33 C37 C38 C30 . . . . -0.2(2) ?
loop_
    _geom_hbond_atom_site_label_D
    _geom_hbond_atom_site_label_H
    _geom_hbond_atom_site_label_A
    _geom_hbond_site_symmetry_D
    _geom_hbond_site_symmetry_H
    _geom_hbond_site_symmetry_A
    _geom_hbond_distance_DH
    _geom_hbond_distance_HA
    _geom_hbond_distance_DA
    _geom_hbond_angle_DHA
    _geom_hbond_publ_flag
    C36 H36 F1 . . 1_555 0.93 2.53 3.003(3) 112 ?
    N1 H1A N5 . . 2_665 0.86 2.28 3.076(2) 155 yes
    N2 H2A N6 . . 2_665 0.86 2.08 2.870(2) 152 yes
    N2 H2B S1 . . 2_765 0.86 2.67 3.4770(19) 158 yes
    N3 H3 N8 . . 2_566 0.86 2.36 3.186(2) 161 yes
    N4 H4A N7 . . 2_566 0.86 2.11 2.889(2) 150 yes
    N4 H4B S2 . . 2_666 0.86 2.67 3.485(2) 157 yes
_iucr_refine_instructions_details
;
TITL baru50m in P-1
CELL  0.71073   10.2450   12.7200   15.2220    69.523    75.854    66.565
ZERR 2           0.0030    0.0030    0.0040     0.004     0.005     0.004
LATT   1
SFAC C  H  N  S F
UNIT 76 60 16 6 2
LIST 6 ! automatically inserted. Change 6 to 4 for CHECKCIF!!
ANIS ! automatically inserted
L.S. 20
OMIT -3 53
ACTA
BOND $H
FMAP 2 1 60
PLAN 9
SIZE 0.50  0.49 0.41
TEMP 25
CONF
WGHT    0.065600    0.205300
FVAR       0.41927
N5    3    0.545960    0.175428    0.067810    11.00000    0.04724    0.03223 =
         0.06284   -0.00476   -0.00803   -0.01515
N6    3    0.311515    0.120963    0.064017    11.00000    0.04652    0.03741 =
         0.06439   -0.00390   -0.00939   -0.01656
C15   1    0.657157    0.198735    0.074721    11.00000    0.05413    0.03975 =
         0.08023   -0.00871   -0.00919   -0.02111
AFIX  43
H15   2    0.657298    0.276426    0.046517    11.00000   -1.20000
AFIX   0
C16   1    0.774345    0.115289    0.121240    11.00000    0.05069    0.06054 =
         0.08689   -0.01433   -0.01393   -0.02251
AFIX  43
H16   2    0.849483    0.136977    0.124164    11.00000   -1.20000
AFIX   0
C17   1    0.775480    0.001593    0.162081    11.00000    0.05059    0.05501 =
         0.07089   -0.00497   -0.01884   -0.01195
AFIX  43
H17   2    0.852834   -0.056068    0.192915    11.00000   -1.20000
AFIX   0
C18   1    0.661049   -0.029374    0.158080    11.00000    0.05194    0.03882 =
         0.05038   -0.00433   -0.00791   -0.01004
C19   1    0.656347   -0.147874    0.199923    11.00000    0.06370    0.03649 =
         0.06603    0.00278   -0.01624   -0.00867
AFIX  43
H19   2    0.731929   -0.207294    0.231563    11.00000   -1.20000
AFIX   0
C20   1    0.545563   -0.174952    0.194483    11.00000    0.07863    0.03014 =
         0.06366    0.00290   -0.00985   -0.01666
AFIX  43
H20   2    0.546487   -0.253050    0.221623    11.00000   -1.20000
AFIX   0
C21   1    0.426329   -0.086850    0.148067    11.00000    0.05999    0.03497 =
         0.05021   -0.00477    0.00046   -0.02197
C22   1    0.307472   -0.110968    0.142354    11.00000    0.07293    0.04331 =
         0.07288   -0.01063    0.00498   -0.03297
AFIX  43
H22   2    0.305486   -0.188347    0.168089    11.00000   -1.20000
AFIX   0
C23   1    0.195162   -0.022754    0.099704    11.00000    0.06004    0.06128 =
         0.08956   -0.01732   -0.00403   -0.03561
AFIX  43
H23   2    0.115727   -0.038455    0.096003    11.00000   -1.20000
AFIX   0
C24   1    0.201600    0.092806    0.061273    11.00000    0.05343    0.05336 =
         0.08083   -0.00989   -0.01326   -0.02192
AFIX  43
H24   2    0.124168    0.153212    0.032155    11.00000   -1.20000
AFIX   0
C25   1    0.424300    0.032568    0.106435    11.00000    0.04723    0.03190 =
         0.04604   -0.00588   -0.00117   -0.01479
C26   1    0.546253    0.061448    0.109678    11.00000    0.04591    0.03168 =
         0.04526   -0.00592   -0.00176   -0.01255
N7    3   -0.186258    0.122142    0.588006    11.00000    0.04505    0.04214 =
         0.05931   -0.00556   -0.00637   -0.01643
N8    3    0.060754    0.175793    0.551082    11.00000    0.04316    0.04027 =
         0.05317   -0.01011   -0.00366   -0.01583
C27   1   -0.304302    0.095529    0.607962    11.00000    0.05366    0.06270 =
         0.08320   -0.01204   -0.00804   -0.02657
AFIX  43
H27   2   -0.389677    0.157535    0.592430    11.00000   -1.20000
AFIX   0
C28   1   -0.309204   -0.018117    0.650293    11.00000    0.07089    0.07596 =
         0.08041   -0.01365   -0.00185   -0.04712
AFIX  43
H28   2   -0.395164   -0.032142    0.662087    11.00000   -1.20000
AFIX   0
C29   1   -0.186177   -0.108711    0.674270    11.00000    0.10251    0.05586 =
         0.05818   -0.00340   -0.00710   -0.05348
AFIX  43
H29   2   -0.187007   -0.186098    0.703333    11.00000   -1.20000
AFIX   0
C30   1   -0.058058   -0.086420    0.655536    11.00000    0.07558    0.03799 =
         0.04511   -0.00523   -0.01334   -0.02231
C31   1    0.074964   -0.177000    0.680236    11.00000    0.10419    0.03430 =
         0.08052   -0.00051   -0.03375   -0.02008
AFIX  43
H31   2    0.078257   -0.255464    0.709407    11.00000   -1.20000
AFIX   0
C32   1    0.195469   -0.151740    0.662402    11.00000    0.07820    0.04064 =
         0.10083   -0.00676   -0.03939   -0.00100
AFIX  43
H32   2    0.280860   -0.212916    0.679205    11.00000   -1.20000
AFIX   0
C33   1    0.195089   -0.032434    0.618010    11.00000    0.05387    0.04734 =
         0.06501   -0.01331   -0.01797   -0.00883
C34   1    0.319197   -0.002475    0.600505    11.00000    0.05055    0.07022 =
         0.09682   -0.01778   -0.02656   -0.00452
AFIX  43
H34   2    0.406357   -0.061885    0.615886    11.00000   -1.20000
AFIX   0
C35   1    0.311722    0.112464    0.561399    11.00000    0.04796    0.07874 =
         0.09209   -0.02176   -0.01065   -0.02643
AFIX  43
H35   2    0.392614    0.133609    0.550340    11.00000   -1.20000
AFIX   0
C36   1    0.179567    0.198645    0.538023    11.00000    0.05282    0.05289 =
         0.06287   -0.01192   -0.00383   -0.02484
AFIX  43
H36   2    0.175151    0.277688    0.511376    11.00000   -1.20000
AFIX   0
C37   1    0.067305    0.060176    0.592106    11.00000    0.04687    0.03571 =
         0.03896   -0.00843   -0.00759   -0.01110
C38   1   -0.062644    0.032759    0.611561    11.00000    0.05225    0.03514 =
         0.03678   -0.00661   -0.00602   -0.01726
S1    4    0.843945    0.401362    0.088213    11.00000    0.04364    0.03101 =
         0.05507   -0.00288   -0.00758   -0.01262
F1    5    0.332978    0.303679    0.354210    11.00000    0.11061    0.10074 =
         0.08208   -0.00348    0.02650   -0.06679
N1    3    0.602951    0.591774    0.077086    11.00000    0.04097    0.03284 =
         0.05694   -0.00358   -0.00877   -0.00948
AFIX   3
H1A   2    0.556971    0.665734    0.051456    11.00000   -1.20000
AFIX   0
N2    3    0.797905    0.623689   -0.020320    11.00000    0.04219    0.03522 =
         0.06809    0.00237   -0.00763   -0.01610
AFIX   3
H2A   2    0.743705    0.696639   -0.041000    11.00000   -1.20000
H2B   2    0.886885    0.600889   -0.042910    11.00000   -1.20000
AFIX   0
C1    1    0.434593    0.485052    0.126313    11.00000    0.05330    0.06917 =
         0.04977   -0.02079    0.00270   -0.03074
AFIX  43
H1    2    0.417641    0.508097    0.063867    11.00000   -1.20000
AFIX   0
C2    1    0.367057    0.413297    0.195365    11.00000    0.06099    0.08633 =
         0.07451   -0.03064    0.01119   -0.04541
AFIX  43
H2    2    0.304125    0.387912    0.180123    11.00000   -1.20000
AFIX   0
C3    1    0.393658    0.379973    0.286335    11.00000    0.06015    0.06312 =
         0.06361   -0.01574    0.01325   -0.02626
C4    1    0.478218    0.421085    0.311961    11.00000    0.07223    0.05925 =
         0.04632   -0.00724   -0.00320   -0.01325
AFIX  43
H4    2    0.489698    0.401460    0.375136    11.00000   -1.20000
AFIX   0
C5    1    0.547034    0.492651    0.242559    11.00000    0.05689    0.04600 =
         0.05560   -0.01229   -0.01292   -0.01498
AFIX  43
H5    2    0.606687    0.520378    0.258774    11.00000   -1.20000
AFIX   0
C6    1    0.527009    0.522846    0.149182    11.00000    0.03944    0.03497 =
         0.04752   -0.00997   -0.00188   -0.01029
C7    1    0.744534    0.546354    0.046401    11.00000    0.04133    0.03563 =
         0.04201   -0.00626   -0.01112   -0.01673
S2    4    0.355295    0.394839    0.585094    11.00000    0.04326    0.03383 =
         0.05857    0.00283   -0.00700   -0.01221
F2    4   -0.118441    0.263056    0.875628    11.00000    0.21315    0.17692 =
         0.15250   -0.04174    0.02957   -0.11399
N3    3    0.105551    0.572563    0.583777    11.00000    0.04093    0.03788 =
         0.05060   -0.00217   -0.00832   -0.01114
AFIX   3
H3    2    0.052031    0.644733    0.559797    11.00000   -1.20000
AFIX   0
N4    3    0.289070    0.619741    0.481487    11.00000    0.04846    0.03679 =
         0.06872    0.00658   -0.00580   -0.01612
AFIX   3
H4A   2    0.229730    0.691281    0.463507    11.00000   -1.20000
H4B   2    0.376970    0.602171    0.456237    11.00000   -1.20000
AFIX   0
C8    1    0.056766    0.478152    0.751938    11.00000    0.05483    0.04770 =
         0.05384   -0.01438   -0.01061   -0.02302
AFIX  43
H8    2    0.104012    0.519216    0.764831    11.00000   -1.20000
AFIX   0
C9    1    0.001923    0.400427    0.825491    11.00000    0.06862    0.06105 =
         0.04360   -0.01262   -0.00418   -0.02786
AFIX  43
H9    2    0.011336    0.388209    0.887879    11.00000   -1.20000
AFIX   0
C10   1   -0.065888    0.342829    0.803432    11.00000    0.06484    0.05600 =
         0.05554   -0.01438    0.01805   -0.03693
C11   1   -0.084806    0.358144    0.713201    11.00000    0.07848    0.08662 =
         0.06921   -0.03379    0.01089   -0.05724
AFIX  43
H11   2   -0.133144    0.317244    0.701201    11.00000   -1.20000
AFIX   0
C12   1   -0.029809    0.436104    0.641038    11.00000    0.06523    0.07916 =
         0.04746   -0.02269    0.00173   -0.04180
AFIX  43
H12   2   -0.041389    0.448842    0.578987    11.00000   -1.20000
AFIX   0
C13   1    0.042439    0.495678    0.659746    11.00000    0.03724    0.03989 =
         0.04869   -0.01211   -0.00413   -0.01328
C14   1    0.244660    0.536933    0.548336    11.00000    0.04147    0.03542 =
         0.04198   -0.00334   -0.01052   -0.01628
HKLF 4
REM  baru50m in P-1
REM R1 =  0.0679 for   5255 Fo > 4sig(Fo)  and  0.0850 for all   6992 data
REM    451 parameters refined using      0 restraints
END
WGHT      0.1416      1.1218
REM Highest difference peak  0.558,  deepest hole -0.897,  1-sigma level  0.086
Q1    1  -0.0653 -0.0378  0.6340  11.00000  0.05    0.39
Q2    1   0.3408  0.1004  0.0784  11.00000  0.05    0.37
Q3    1  -0.1756  0.1266  0.5657  11.00000  0.05    0.37
Q4    1   0.4349 -0.0594  0.1335  11.00000  0.05    0.37
Q5    1  -0.0022 -0.1227  0.6637  11.00000  0.05    0.34
Q6    1  -0.1065  0.0563  0.5980  11.00000  0.05    0.34
Q7    1  -0.1358  0.0811  0.5922  11.00000  0.05    0.34
Q8    1  -0.0635  0.4671  0.6360  11.00000  0.05    0.31
Q9    1  -0.2987  0.1055  0.5772  11.00000  0.05    0.30
;
