# Supplementary material for: (4-Fluoro­phen­yl)thio­urea–1,10-phenanthroline (1/1)
Source: Acta Crystallogr Sect E Struct Rep Online. 2013 Aug 23;69(Pt 9):o1468. doi: 10.1107/S1600536813023222 (PMC3884412; doi:10.1107/S1600536813023222)
Supplement: Supplementary file 2 [file e-69-o1468-Isup2.hkl]

# 
# h,k,l, Fc-squared, Fo-squared, sigma(Fo-squared) and status flag 
# 
data_I
_shelx_title ' baru50m in P-1' 
_shelx_refln_list_code          4 
_shelx_F_calc_maximum      227.13 
_exptl_crystal_F_000       728.00 
_reflns_d_resolution_high  0.7965 
 
loop_ 
 _symmetry_equiv_pos_as_xyz 
 'x, y, z' 
 '-x, -y, -z' 
 
_cell_length_a    10.2450 
_cell_length_b    12.7200 
_cell_length_c    15.2220 
_cell_angle_alpha  69.523 
_cell_angle_beta   75.854 
_cell_angle_gamma  66.565 
 
_shelx_F_squared_multiplier     1.000 
 
loop_ 
 _refln_index_h 
 _refln_index_k 
 _refln_index_l 
 _refln_F_squared_calc 
 _refln_F_squared_meas 
 _refln_F_squared_sigma 
 _refln_observed_status 
   1   0   0       47.04       45.96      0.92 o 
   2   0   0      875.23      868.47     19.80 o 
   3   0   0      351.42      347.28      5.83 o 
   4   0   0      659.09      634.53     10.27 o 
   5   0   0        3.43        3.41      1.58 o 
   6   0   0      279.17      250.39      5.21 o 
   7   0   0      294.53      298.58      6.26 o 
   8   0   0      685.16      717.41     12.77 o 
   9   0   0        2.50        2.06      1.92 o 
  10   0   0       75.58       74.22      3.42 o 
  11   0   0        2.98        1.58      1.74 o 
 -11   1   0        9.29       12.60      2.66 o 
 -10   1   0       64.50       67.48      3.23 o 
  -9   1   0       91.58       89.15      3.49 o 
  -8   1   0     1084.48     1124.84     18.82 o 
  -7   1   0        9.27        6.97      1.78 o 
  -6   1   0      437.89      435.78      8.08 o 
  -5   1   0      144.51      139.28      3.36 o 
  -4   1   0      406.94      389.42      6.81 o 
  -3   1   0       46.22       39.60      2.10 o 
  -2   1   0    19846.24    20196.99    295.42 o 
  -1   1   0       15.41       17.64      0.74 o 
   0   1   0        4.09       20.85      0.72 o 
   1   1   0       92.14       94.01      2.04 o 
   2   1   0        3.90        7.27      1.19 o 
   3   1   0        0.62        2.83      1.21 o 
   4   1   0       45.96       40.09      1.09 o 
   5   1   0       50.73       54.54      1.42 o 
   6   1   0      414.22      385.40      5.95 o 
   7   1   0       89.83       77.74      3.27 o 
   8   1   0      644.70      629.38     11.44 o 
   9   1   0       73.51       73.95      5.07 o 
  10   1   0      140.95      142.01      4.56 o 
  11   1   0       27.66       27.81      2.42 o 
 -11   2   0       32.02       34.70      2.73 o 
 -10   2   0        5.36        7.31      2.10 o 
  -9   2   0        7.66        6.44      1.82 o 
  -8   2   0       74.18       65.28      2.91 o 
  -7   2   0        8.98        8.51      1.60 o 
  -6   2   0      464.50      477.23      8.83 o 
  -5   2   0      101.36      107.09      3.01 o 
  -4   2   0     1944.03     2238.99     33.73 o 
  -3   2   0       53.70       47.69      1.94 o 
  -2   2   0     8883.82     9198.16    259.58 o 
  -1   2   0     1125.78     1194.32     18.02 o 
   0   2   0    21906.98    20424.10    888.11 o 
   1   2   0        8.44        9.10      0.42 o 
   2   2   0     9223.96     9558.80    122.67 o 
   3   2   0        0.31        0.20      0.41 o 
   4   2   0      171.89      222.17      3.54 o 
   5   2   0      159.07      151.67      2.86 o 
   6   2   0      233.61      197.60      3.57 o 
   7   2   0       51.24       48.07      1.62 o 
   8   2   0      617.68      601.64     18.47 o 
   9   2   0       35.38       32.21      2.33 o 
  10   2   0       20.48       15.67      2.07 o 
  11   2   0        3.24        5.44      1.95 o 
  12   2   0       25.82       32.81      3.74 o 
 -10   3   0        8.58        9.43      2.42 o 
  -9   3   0        6.98        6.09      2.44 o 
  -8   3   0       65.19       72.85      3.08 o 
  -7   3   0       43.60       47.63      2.42 o 
  -6   3   0      487.85      485.83      9.10 o 
  -5   3   0        5.51        5.05      1.48 o 
  -4   3   0        1.14        1.59      0.84 o 
  -3   3   0     1414.35     1540.95     20.40 o 
  -2   3   0     6973.28     7735.51    113.88 o 
  -1   3   0      376.71      393.79      5.56 o 
   0   3   0      543.45      619.08      8.32 o 
   1   3   0        0.21        1.10      0.33 o 
   2   3   0      798.01      894.07     11.86 o 
   3   3   0       43.05       43.94      1.13 o 
   4   3   0     3383.99     3819.81     56.27 o 
   5   3   0      214.35      235.57      3.97 o 
   6   3   0      259.80      313.37      5.11 o 
   7   3   0       21.28       19.06      1.21 o 
   8   3   0      496.54      495.42     12.34 o 
   9   3   0       23.44       22.32      2.05 o 
  10   3   0       56.88       54.81      2.86 o 
  11   3   0        3.27        3.84      2.46 o 
  12   3   0        0.01       -2.55      2.35 o 
 -10   4   0        1.94       -0.68      1.79 o 
  -9   4   0        5.87        0.98      1.66 o 
  -8   4   0        4.50        7.49      1.72 o 
  -7   4   0        0.98        1.92      2.59 o 
  -6   4   0      479.33      457.35      8.80 o 
  -5   4   0      234.43      241.49      5.32 o 
  -4   4   0      681.58      716.45     10.26 o 
  -3   4   0      264.33      265.98      5.06 o 
  -2   4   0     2521.42     2883.08     37.36 o 
  -1   4   0        6.75       10.44      0.69 o 
   0   4   0     5168.04     5619.96     71.79 o 
   1   4   0        0.40        0.92      0.43 o 
   2   4   0      347.30      366.44      5.28 o 
   3   4   0        5.03        5.54      0.61 o 
   4   4   0      116.36      105.73      2.13 o 
   5   4   0        5.31        5.82      0.84 o 
   6   4   0      271.54      280.80      4.71 o 
   7   4   0        0.44        0.67      0.95 o 
   8   4   0       11.76       12.18      1.50 o 
   9   4   0       60.43       66.46      2.84 o 
  10   4   0      157.70      161.24      6.15 o 
  11   4   0        7.82        7.94      2.62 o 
  12   4   0        0.60        0.65      2.38 o 
  -9   5   0        4.31        3.25      1.89 o 
  -8   5   0       74.18       69.69      3.27 o 
  -7   5   0       13.91       14.82      2.02 o 
  -6   5   0      153.30      157.65      4.36 o 
  -5   5   0      260.46      225.66     10.52 o 
  -4   5   0      615.10      604.84     11.21 o 
  -3   5   0        2.25        2.29      0.83 o 
  -2   5   0       55.84       54.76      1.54 o 
  -1   5   0       36.81       38.49      1.20 o 
   0   5   0     2175.77     2529.90     32.81 o 
   1   5   0       11.86       11.64      0.75 o 
   2   5   0       12.43       12.38      1.00 o 
   3   5   0       16.55       19.62      1.17 o 
   4   5   0     1567.86     1721.49     22.73 o 
   5   5   0        5.80        6.15      0.87 o 
   6   5   0      353.23      307.09      6.50 o 
   7   5   0       66.23       61.47      1.97 o 
   8   5   0      198.24      190.11      3.89 o 
   9   5   0        8.53       12.91      2.57 o 
  10   5   0        0.41        1.46      2.19 o 
  11   5   0      125.13      118.98      6.45 o 
  12   5   0       21.72       23.70      4.45 o 
  -9   6   0        5.73        8.08      2.52 o 
  -8   6   0      125.71      133.88      4.94 o 
  -7   6   0      113.40       98.64      4.73 o 
  -6   6   0       21.06       15.12      1.81 o 
  -5   6   0       54.18       47.64      3.03 o 
  -4   6   0      134.34      118.77      5.24 o 
  -3   6   0        9.59       10.44      1.09 o 
  -2   6   0       10.57       13.40      1.02 o 
  -1   6   0        5.13        5.72      0.79 o 
   0   6   0      116.19      110.54      2.23 o 
   1   6   0       63.86       62.91      2.11 o 
   2   6   0      391.00      357.50      5.44 o 
   3   6   0        0.13        0.04      0.65 o 
   4   6   0     1827.50     1983.00     26.15 o 
   5   6   0        1.54        2.13      0.86 o 
   6   6   0     1235.96     1232.02     16.92 o 
   7   6   0        3.98        3.52      1.09 o 
   8   6   0      287.15      280.62      6.24 o 
   9   6   0       10.18       12.30      1.95 o 
  10   6   0       54.69       50.06      3.59 o 
  11   6   0       22.67       27.71      3.23 o 
  12   6   0       27.39       27.84      4.24 o 
  -8   7   0      156.60      156.60      8.97 o 
  -7   7   0        7.12        4.91      2.35 o 
  -6   7   0       31.53       27.84      2.15 o 
  -5   7   0        6.22        5.30      1.43 o 
  -4   7   0      115.49       98.33      3.15 o 
  -3   7   0        4.96        1.27      1.17 o 
  -2   7   0       18.04       24.92      1.35 o 
  -1   7   0        0.05       -0.63      0.77 o 
   0   7   0      151.08      167.36      3.62 o 
   1   7   0        1.58        1.51      0.70 o 
   2   7   0     2070.50     2226.59     29.29 o 
   3   7   0       24.90       22.60      1.13 o 
   4   7   0      172.82      215.78      3.83 o 
   5   7   0        2.74        2.61      1.30 o 
   6   7   0     2974.68     3072.93     40.30 o 
   7   7   0        5.55        5.07      1.62 o 
   8   7   0       22.63       20.56      2.27 o 
   9   7   0       51.35       46.07      2.62 o 
  10   7   0        0.02       -3.01      2.00 o 
  11   7   0       10.52        3.25      2.38 o 
  12   7   0       52.73       55.90      4.10 o 
  -7   8   0       33.97       31.95      3.25 o 
  -6   8   0      155.98      167.29      6.53 o 
  -5   8   0        3.63        7.48      2.17 o 
  -4   8   0       87.60       79.46      4.86 o 
  -3   8   0      135.10      127.93      3.85 o 
  -2   8   0     3613.89     3681.87     48.17 o 
  -1   8   0       14.63       13.90      1.57 o 
   0   8   0      318.25      297.66      6.08 o 
   1   8   0        8.91        9.77      1.66 o 
   2   8   0      691.67      730.43     10.47 o 
   3   8   0       35.13       35.39      1.45 o 
   4   8   0      937.98      901.37     12.73 o 
   5   8   0      109.00      109.33      2.60 o 
   6   8   0       43.78       41.58      2.40 o 
   7   8   0      160.96      166.80      4.53 o 
   8   8   0       70.38       60.20      2.84 o 
   9   8   0        1.12        1.42      1.59 o 
  10   8   0       15.64       13.52      2.42 o 
  11   8   0        0.73        1.64      3.25 o 
  12   8   0       25.69       25.99      3.10 o 
  -6   9   0      122.52      121.74      5.59 o 
  -5   9   0       51.51       52.52      3.62 o 
  -4   9   0       89.32       95.56      4.48 o 
  -3   9   0       46.35       39.42      3.10 o 
  -2   9   0      488.71      494.53      9.50 o 
  -1   9   0       22.95       21.03      1.94 o 
   0   9   0      690.33      688.29     12.08 o 
   1   9   0       69.00       70.93      2.63 o 
   2   9   0      188.99      170.11      3.36 o 
   3   9   0        0.41       -0.38      1.23 o 
   4   9   0      542.86      532.60      8.16 o 
   5   9   0       18.57       17.32      1.80 o 
   6   9   0      251.05      253.48      6.32 o 
   7   9   0       33.19       33.88      3.32 o 
   8   9   0      149.88      153.61      4.48 o 
   9   9   0        0.91        1.67      1.45 o 
  10   9   0       34.41       36.56      2.59 o 
  11   9   0       11.50       14.57      2.59 o 
  -5  10   0        6.29        8.16      2.64 o 
  -4  10   0       67.43       82.88      4.44 o 
  -3  10   0        0.05       -2.08      1.95 o 
  -2  10   0      420.03      422.42      8.68 o 
  -1  10   0       76.83       68.55      4.66 o 
   0  10   0      817.00      784.53     13.76 o 
   1  10   0       12.12       11.11      1.58 o 
   2  10   0       82.91       61.70      3.85 o 
   3  10   0       92.86      100.54      4.00 o 
   4  10   0      243.55      235.88      6.98 o 
   5  10   0      254.11      251.92      5.73 o 
   6  10   0     2386.31     2468.85     38.93 o 
   7  10   0       48.04       47.33      2.58 o 
   8  10   0       54.54       52.31      2.63 o 
   9  10   0        5.17        4.49      1.86 o 
  10  10   0       57.92       62.59      3.73 o 
  11  10   0        0.01       -1.28      3.46 o 
  -4  11   0       78.11       84.66      4.72 o 
  -3  11   0       46.35       41.38      3.42 o 
  -2  11   0      102.85       89.84      4.48 o 
  -1  11   0       16.48       11.25      1.81 o 
   0  11   0       26.80       29.60      2.12 o 
   1  11   0        5.23        4.45      1.48 o 
   2  11   0       68.22       55.46      3.40 o 
   3  11   0      209.58      205.42      5.10 o 
   4  11   0      158.73      142.80      5.36 o 
   5  11   0       33.24       27.40      2.78 o 
   6  11   0      322.90      327.57      9.13 o 
   7  11   0       19.92       22.26      2.62 o 
   8  11   0        7.49        8.62      1.68 o 
   9  11   0       17.65       16.39      2.02 o 
  10  11   0        6.64        8.43      1.86 o 
  11  11   0        6.91        9.97      2.63 o 
  -3  12   0       70.44       79.63      5.41 o 
  -2  12   0      318.70      335.73      9.75 o 
  -1  12   0        0.29       -1.23      1.67 o 
   0  12   0        8.13        7.97      2.29 o 
   1  12   0       28.98       30.62      2.28 o 
   2  12   0       53.03       53.95      3.49 o 
   3  12   0       32.24       31.31      3.01 o 
   4  12   0      165.51      150.00      5.80 o 
   5  12   0        0.45       -0.05      1.89 o 
   6  12   0       36.71       31.39      2.92 o 
   7  12   0        1.91        5.09      2.06 o 
   8  12   0      137.09      133.51      5.61 o 
   9  12   0        0.74        0.67      3.38 o 
  10  12   0       15.44       21.08      3.41 o 
  -2  13   0      171.89      189.51      7.20 o 
  -1  13   0       13.40       17.51      2.26 o 
   0  13   0        0.42       -0.71      1.80 o 
   1  13   0        3.93        4.94      2.00 o 
   2  13   0       36.94       32.70      3.12 o 
   3  13   0        6.76        8.02      2.56 o 
   4  13   0       15.94       18.72      2.63 o 
   5  13   0        0.00        0.67      1.91 o 
   6  13   0       46.80       48.76      3.51 o 
   7  13   0        1.60        1.68      2.04 o 
   8  13   0      225.16      245.58      8.21 o 
   9  13   0        5.48        9.12      2.63 o 
   0  14   0      186.90      207.36      6.12 o 
   1  14   0        0.50        3.70      2.47 o 
   2  14   0        0.25        1.24      2.44 o 
   3  14   0        0.66        0.17      2.63 o 
   4  14   0       43.20       35.62      3.27 o 
   5  14   0        7.06        8.88      2.39 o 
   6  14   0       22.29       18.76      2.73 o 
   7  14   0        0.28        1.91      2.32 o 
   8  14   0       12.92       16.91      3.02 o 
  -7 -14   1      187.65      203.60      7.64 o 
  -6 -14   1        4.49        2.73      2.30 o 
  -5 -14   1        2.35        1.19      2.15 o 
  -4 -14   1        0.01       -0.25      2.00 o 
  -3 -14   1      211.70      234.85      8.07 o 
  -2 -14   1       18.07       20.79      2.94 o 
  -1 -14   1       13.18       13.40      2.99 o 
  -8 -13   1        0.09        3.80      2.44 o 
  -7 -13   1       26.15       25.67      2.92 o 
  -6 -13   1        0.22       -1.31      3.30 o 
  -5 -13   1        0.22       -1.48      1.83 o 
  -4 -13   1        3.83        2.09      1.97 o 
  -3 -13   1      256.43      226.81      7.61 o 
  -2 -13   1       11.08       13.73      2.57 o 
  -1 -13   1      264.93      261.05      6.65 o 
   0 -13   1       13.17       15.16      2.15 o 
   1 -13   1       63.08       70.67      3.55 o 
 -10 -12   1        2.37        4.64      2.29 o 
  -9 -12   1       31.21       31.52      3.12 o 
  -8 -12   1        0.38       -2.66      1.94 o 
  -7 -12   1       67.72       79.90      4.33 o 
  -6 -12   1        0.16        0.08      1.92 o 
  -5 -12   1      224.26      216.89      7.16 o 
  -4 -12   1        1.10        4.12      2.01 o 
  -3 -12   1       82.30       60.20      4.32 o 
  -2 -12   1        2.41        2.74      1.29 o 
  -1 -12   1      153.90      159.04      4.75 o 
   0 -12   1       15.33       20.04      2.17 o 
   1 -12   1       35.60       45.82      2.88 o 
   2 -12   1       14.27       12.76      2.73 o 
   3 -12   1       54.91       50.59     10.74 o 
 -10 -11   1        1.35        1.73      2.11 o 
  -9 -11   1      152.48      162.68      6.29 o 
  -8 -11   1        4.89        5.25      2.94 o 
  -7 -11   1        1.93        5.22      2.03 o 
  -6 -11   1        4.70        4.47      2.04 o 
  -5 -11   1      399.10      399.46     10.47 o 
  -4 -11   1        7.16        8.33      2.17 o 
  -3 -11   1        1.10        3.86      1.49 o 
  -2 -11   1        1.99        2.20      1.20 o 
  -1 -11   1       54.95       52.61      2.90 o 
   0 -11   1        9.07        8.24      1.67 o 
   1 -11   1      133.59      124.39      4.11 o 
   2 -11   1        5.17        4.61      1.86 o 
   3 -11   1       18.64       13.03      2.66 o 
   4 -11   1        2.09        2.70      2.49 o 
 -11 -10   1        2.18        3.65      2.18 o 
 -10 -10   1        5.31        5.96      1.74 o 
  -9 -10   1       96.38      103.44      5.16 o 
  -8 -10   1        0.56        0.60      1.45 o 
  -7 -10   1       78.44       74.66      3.56 o 
  -6 -10   1       29.66       30.61      2.92 o 
  -5 -10   1       31.80       34.26      6.53 o 
  -4 -10   1       26.98       28.03      3.64 o 
  -3 -10   1     2120.96     2074.09     32.56 o 
  -2 -10   1        9.74        4.13      1.12 o 
  -1 -10   1        7.54        5.87      1.45 o 
   0 -10   1       35.09       32.54      2.12 o 
   1 -10   1       85.09       88.36      4.15 o 
   2 -10   1        1.14       -0.30      1.50 o 
   3 -10   1        6.52        2.84      1.98 o 
   4 -10   1       10.85        9.13      3.51 o 
   5 -10   1        1.25       -1.08      2.22 o 
 -11  -9   1       26.88       32.29      4.42 o 
 -10  -9   1        0.02        0.87      2.47 o 
  -9  -9   1        2.09        0.57      1.36 o 
  -8  -9   1        9.83        7.14      1.61 o 
  -7  -9   1        5.16        3.83      1.96 o 
  -6  -9   1      121.13      124.09      3.92 o 
  -5  -9   1       78.84       83.05      2.95 o 
  -4  -9   1      257.71      262.07      4.77 o 
  -3  -9   1     1529.52     1442.84     86.56 o 
  -2  -9   1       25.26       20.79      2.29 o 
  -1  -9   1      263.56      228.93      5.21 o 
   0  -9   1      121.60      119.30      3.57 o 
   1  -9   1       10.92       14.63      1.80 o 
   2  -9   1       60.28       49.95      2.63 o 
   3  -9   1       78.99       87.29      4.19 o 
   4  -9   1        0.62        0.02      1.97 o 
   5  -9   1       11.90       12.92      2.47 o 
   6  -9   1       30.84       26.79      3.16 o 
 -11  -8   1       83.66       90.13      7.23 o 
 -10  -8   1        0.98        2.69      2.08 o 
  -9  -8   1       24.23       24.46      2.08 o 
  -8  -8   1      109.08      105.29      4.85 o 
  -7  -8   1        7.96        9.25      2.13 o 
  -6  -8   1      441.77      433.31      8.47 o 
  -5  -8   1      339.37      324.89      5.55 o 
  -4  -8   1      111.51      106.67      2.56 o 
  -3  -8   1      599.72      604.08      8.96 o 
  -2  -8   1      210.26      209.54      3.83 o 
  -1  -8   1     1516.72     1542.29     24.31 o 
   0  -8   1      106.59      106.90      3.20 o 
   1  -8   1       92.25       99.67      4.24 o 
   2  -8   1       33.18       30.62      2.13 o 
   3  -8   1      344.03      367.22      7.61 o 
   4  -8   1       42.18       38.07      2.95 o 
   5  -8   1        9.98        6.14      2.17 o 
   6  -8   1        5.99        4.35      2.35 o 
   7  -8   1        3.71        1.34      2.28 o 
 -12  -7   1        1.91        1.37      2.31 o 
 -11  -7   1      178.84      176.66      6.78 o 
 -10  -7   1        0.00       -1.83      1.87 o 
  -9  -7   1       33.59       34.68      4.77 o 
  -8  -7   1       28.83       26.87      2.30 o 
  -7  -7   1     1085.34     1066.36     17.94 o 
  -6  -7   1        8.22        9.05      1.32 o 
  -5  -7   1       32.13       26.28      1.39 o 
  -4  -7   1        1.24        0.49      0.81 o 
  -3  -7   1      171.18      165.74      3.17 o 
  -2  -7   1      285.56      305.19      4.95 o 
  -1  -7   1      691.05      737.79     10.45 o 
   0  -7   1        2.01        2.29      0.73 o 
   1  -7   1      218.16      210.21      3.78 o 
   2  -7   1       27.51       25.71      2.80 o 
   3  -7   1      233.30      223.78      4.40 o 
   4  -7   1       31.19       33.37      2.66 o 
   5  -7   1      119.30      116.48      4.79 o 
   6  -7   1        2.04        4.04      2.01 o 
   7  -7   1        2.67        5.95      2.35 o 
   8  -7   1        0.56        0.04      2.54 o 
 -12  -6   1        1.28        2.25      2.26 o 
 -11  -6   1       69.60       83.81      4.67 o 
 -10  -6   1       43.92       42.25      3.38 o 
  -9  -6   1      119.26      110.89      5.43 o 
  -8  -6   1        4.91        2.84      1.83 o 
  -7  -6   1        0.22        1.64      1.18 o 
  -6  -6   1        0.04        0.11      1.02 o 
  -5  -6   1      939.87      961.78     13.44 o 
  -4  -6   1        6.41        6.99      0.92 o 
  -3  -6   1        2.97        3.99      0.81 o 
  -2  -6   1      384.99      432.00      6.44 o 
  -1  -6   1      542.61      692.62      9.73 o 
   0  -6   1       39.89       45.91      1.43 o 
   1  -6   1      909.94      918.98     12.70 o 
   2  -6   1       23.83       23.37      1.19 o 
   3  -6   1        6.01        4.15      0.99 o 
   4  -6   1       13.85       14.88      1.47 o 
   5  -6   1      154.59      149.31      4.10 o 
   6  -6   1        0.07        0.09      1.40 o 
   7  -6   1        7.63        3.50      1.33 o 
   8  -6   1        0.11        1.18      2.28 o 
 -12  -5   1        1.74        1.35      2.34 o 
 -11  -5   1       80.46       68.09      4.26 o 
 -10  -5   1       23.84       19.44      2.86 o 
  -9  -5   1       38.58       42.27      2.44 o 
  -8  -5   1        4.96        3.13      1.33 o 
  -7  -5   1       55.17       47.73      1.83 o 
  -6  -5   1       33.52       32.15      1.98 o 
  -5  -5   1      668.60      747.90     10.64 o 
  -4  -5   1       75.50       79.56      1.94 o 
  -3  -5   1      454.13      441.86      6.49 o 
  -2  -5   1       95.77      100.77      2.03 o 
  -1  -5   1     2121.57     2310.45     30.08 o 
   0  -5   1        0.79        0.99      0.65 o 
   1  -5   1     1189.62     1271.68     17.00 o 
   2  -5   1       74.68       75.26      2.33 o 
   3  -5   1      198.75      232.85      4.08 o 
   4  -5   1        0.01        1.02      0.95 o 
   5  -5   1        4.27        3.82      1.65 o 
   6  -5   1       28.58       25.16      2.15 o 
   7  -5   1       46.44       40.79      2.51 o 
   8  -5   1        4.15        3.62      1.81 o 
   9  -5   1        0.39        0.92      1.77 o 
 -12  -4   1        0.99        1.00      2.60 o 
 -11  -4   1       40.87       35.64      4.13 o 
 -10  -4   1       28.52       27.99      3.88 o 
  -9  -4   1       95.72      100.08      3.46 o 
  -8  -4   1       21.37       22.79      1.52 o 
  -7  -4   1      867.05      924.28     13.17 o 
  -6  -4   1      107.17      114.13      2.57 o 
  -5  -4   1        3.26        1.23      1.08 o 
  -4  -4   1       90.57       93.42      2.04 o 
  -3  -4   1     1389.95     1455.39     19.21 o 
  -2  -4   1       53.26       54.53      1.31 o 
  -1  -4   1     2088.19     2275.45     29.51 o 
   0  -4   1        0.90        1.51      0.43 o 
   1  -4   1      486.06      559.02      7.81 o 
   2  -4   1       51.44       52.10      1.40 o 
   3  -4   1      582.83      501.61      7.38 o 
   4  -4   1        7.04        6.26      0.96 o 
   5  -4   1        3.93        6.96      1.34 o 
   6  -4   1       13.38       12.73      2.46 o 
   7  -4   1       54.59       48.80      2.53 o 
   8  -4   1       11.08       10.77      1.82 o 
   9  -4   1        3.99        4.05      2.38 o 
  10  -4   1        3.81        2.34      1.83 o 
 -12  -3   1       17.23       16.47      2.96 o 
 -11  -3   1      123.30      126.58      5.98 o 
 -10  -3   1       14.69       15.76      2.07 o 
  -9  -3   1        2.27       -1.47      1.65 o 
  -8  -3   1        6.27        5.13      1.52 o 
  -7  -3   1      248.16      232.75      4.28 o 
  -6  -3   1       80.16       92.25      2.24 o 
  -5  -3   1     1776.56     2354.15     30.86 o 
  -4  -3   1       95.27      100.15      2.39 o 
  -3  -3   1     2156.12     2228.23     28.91 o 
  -2  -3   1       64.33       62.11      1.32 o 
  -1  -3   1     3317.45     3776.74     48.45 o 
   0  -3   1        0.05        0.35      0.29 o 
   1  -3   1     2949.58     3166.45     40.72 o 
   2  -3   1       70.37       71.55      3.54 o 
   3  -3   1    13230.91    14413.72    211.44 o 
   4  -3   1       45.48       48.08      1.48 o 
   5  -3   1      170.74      162.34      3.96 o 
   6  -3   1       16.23       17.52      1.89 o 
   7  -3   1       15.79       21.18      1.91 o 
   8  -3   1        0.09       -0.49      1.36 o 
   9  -3   1      194.89      197.00      5.56 o 
  10  -3   1       33.64       35.81      2.63 o 
 -12  -2   1        1.19        1.43      4.78 o 
 -11  -2   1       77.00       82.44      4.54 o 
 -10  -2   1        6.73        8.79      1.90 o 
  -9  -2   1      126.05      112.18      3.81 o 
  -8  -2   1       13.31        6.60      1.61 o 
  -7  -2   1      170.01      194.92      4.58 o 
  -6  -2   1      175.79      182.99      3.42 o 
  -5  -2   1     7787.63     9100.42    116.17 o 
  -4  -2   1      252.80      260.10      4.09 o 
  -3  -2   1      583.05      610.67      9.63 o 
  -2  -2   1       92.82       90.33      1.61 o 
  -1  -2   1      198.04      160.62      2.42 o 
   0  -2   1       22.75       24.80      0.98 o 
   1  -2   1     1584.33     1848.97     23.96 o 
   2  -2   1      475.38      465.21     13.61 o 
   3  -2   1      496.01      588.26     12.34 o 
   4  -2   1      288.19      292.55      4.61 o 
   5  -2   1      246.40      233.65      4.93 o 
   6  -2   1        6.69        4.45      1.52 o 
   7  -2   1       46.98       49.34      5.85 o 
   8  -2   1        6.32        5.25      1.74 o 
   9  -2   1      129.56      124.15      4.18 o 
  10  -2   1        2.65        1.79      1.70 o 
  11  -2   1        3.45        7.43      2.23 o 
 -11  -1   1       47.54       51.32      3.02 o 
 -10  -1   1       38.42       40.96      2.74 o 
  -9  -1   1      479.37      449.70      9.84 o 
  -8  -1   1      236.31      233.97      6.22 o 
  -7  -1   1       55.42       59.24      2.44 o 
  -6  -1   1       22.16       20.38      1.02 o 
  -5  -1   1      239.86      209.36      3.57 o 
  -4  -1   1      145.17      146.07      2.57 o 
  -3  -1   1     2037.01     2208.15     28.60 o 
  -2  -1   1       59.80       53.12      1.50 o 
  -1  -1   1     1108.72     1232.19     15.97 o 
   0  -1   1      155.92      142.37      2.81 o 
   1  -1   1     7010.62     7560.52     97.30 o 
   2  -1   1     1365.78     1458.77     21.96 o 
   3  -1   1     1321.88     1434.74     18.88 o 
   4  -1   1        2.23        0.20      0.86 o 
   5  -1   1      279.13      246.04      5.00 o 
   6  -1   1        4.76        4.27      1.35 o 
   7  -1   1      346.05      344.79      7.06 o 
   8  -1   1        5.54        6.21      2.46 o 
   9  -1   1        5.44        4.57      1.78 o 
  10  -1   1        6.58       11.11      1.90 o 
  11  -1   1       71.44       83.52      3.71 o 
 -11   0   1        4.09        3.11      2.29 o 
 -10   0   1        0.20       -2.56      1.70 o 
  -9   0   1       51.27       48.62      2.79 o 
  -8   0   1      164.11      155.30     11.81 o 
  -7   0   1      230.71      178.84      4.46 o 
  -6   0   1       25.72       25.40      1.58 o 
  -5   0   1      421.22      454.19      7.95 o 
  -4   0   1      222.84      221.73      4.27 o 
  -3   0   1     4374.36     4683.56     60.12 o 
  -2   0   1        4.20        5.91      0.37 o 
  -1   0   1     6223.84     6537.59     95.99 o 
   0   0   1        1.84        1.50      0.18 o 
   1   0   1     2979.35     3056.41     54.73 o 
   2   0   1      126.64      116.42      2.36 o 
   3   0   1     4636.16     5186.50     66.58 o 
   4   0   1      139.99      141.62      3.06 o 
   5   0   1      691.65      747.76     12.22 o 
   6   0   1        3.04        2.55      1.09 o 
   7   0   1      860.26      879.04     14.76 o 
   8   0   1       44.85       45.05      2.67 o 
   9   0   1      409.80      421.31      8.69 o 
  10   0   1       10.98       12.79      1.94 o 
  11   0   1       39.62       44.02      2.90 o 
 -11   1   1       62.29       65.91      3.49 o 
 -10   1   1        5.89        1.84      2.15 o 
  -9   1   1       45.17       44.67      3.13 o 
  -8   1   1      305.11      293.97      6.68 o 
  -7   1   1      142.04      140.83      3.91 o 
  -6   1   1       97.73       97.70      2.94 o 
  -5   1   1        6.28        5.21      1.07 o 
  -4   1   1       12.03       12.46      1.02 o 
  -3   1   1      361.03      367.33      6.24 o 
  -2   1   1     1628.78     1727.70     25.66 o 
  -1   1   1     1316.91     1462.34     18.98 o 
   0   1   1        4.17        3.77      0.32 o 
   1   1   1      528.19      598.11     13.37 o 
   2   1   1       15.90       14.80      0.48 o 
   3   1   1     5056.95     5632.48     71.98 o 
   4   1   1      108.11      111.31      2.07 o 
   5   1   1     1061.92     1263.66     16.96 o 
   6   1   1       28.20       27.18      1.09 o 
   7   1   1       21.11       17.18      1.65 o 
   8   1   1       14.13       15.07      2.25 o 
   9   1   1      501.66      496.37     11.50 o 
  10   1   1        4.78        2.03      1.74 o 
  11   1   1        5.09        0.58      1.76 o 
  12   1   1        9.19       11.80      2.18 o 
 -10   2   1        0.90        1.85      1.64 o 
  -9   2   1       18.31       16.56      2.04 o 
  -8   2   1        5.47        5.53      2.17 o 
  -7   2   1      449.27      427.69     23.43 o 
  -6   2   1       85.10       85.50      2.86 o 
  -5   2   1      703.88      678.53     11.46 o 
  -4   2   1      487.08      505.47      8.63 o 
  -3   2   1     1305.69     1402.98     21.35 o 
  -2   2   1     1690.94     1774.81     23.11 o 
  -1   2   1    10658.40    10709.90    137.23 o 
   0   2   1       41.98       36.30      3.28 o 
   1   2   1     3012.72     3377.35     57.80 o 
   2   2   1       34.45       31.46      0.95 o 
   3   2   1      944.14      971.73     20.50 o 
   4   2   1        7.78        7.63      0.70 o 
   5   2   1     3701.89     4269.12     54.94 o 
   6   2   1       24.37       20.16      1.25 o 
   7   2   1       62.36       50.78      1.66 o 
   8   2   1      104.15       96.26      3.33 o 
   9   2   1       46.63       48.28      2.66 o 
  10   2   1        6.16        5.94      1.77 o 
  11   2   1       14.52       16.82      2.12 o 
  12   2   1        0.16        0.97      2.29 o 
 -10   3   1        0.49        0.75      1.75 o 
  -9   3   1       88.72       86.42      3.60 o 
  -8   3   1       20.39       23.03      2.04 o 
  -7   3   1       59.30       54.31      2.57 o 
  -6   3   1        0.44       -2.17      1.45 o 
  -5   3   1     1983.69     2041.50     31.34 o 
  -4   3   1      240.30      211.54      4.48 o 
  -3   3   1     1471.94     1620.79     21.41 o 
  -2   3   1      317.35      325.02      4.80 o 
  -1   3   1    13407.22    13861.01    297.27 o 
   0   3   1       78.87       83.00      1.75 o 
   1   3   1       42.11       22.00      0.71 o 
   2   3   1       45.71       39.98      0.89 o 
   3   3   1       54.98       53.27      1.16 o 
   4   3   1      293.88      309.10      5.36 o 
   5   3   1      258.62      214.38      3.65 o 
   6   3   1        1.40        1.84      0.80 o 
   7   3   1       26.79       33.36      1.41 o 
   8   3   1        0.42       -1.93      1.29 o 
   9   3   1       41.86       40.84      2.39 o 
  10   3   1       11.12        8.40      1.85 o 
  11   3   1       83.79       88.64      7.98 o 
  12   3   1        1.47        2.54      2.51 o 
 -10   4   1        2.66        1.49      3.40 o 
  -9   4   1       18.63       19.91      2.21 o 
  -8   4   1       16.05       16.03      2.07 o 
  -7   4   1        0.45        0.30      1.46 o 
  -6   4   1        1.48       -1.01      1.78 o 
  -5   4   1     1963.96     1967.30     30.43 o 
  -4   4   1      768.71      810.06     11.44 o 
  -2   4   1       28.70       26.37      1.85 o 
  -1   4   1      355.07      400.39      6.74 o 
   0   4   1       98.13      101.92      1.87 o 
   1   4   1      101.96      103.25      2.20 o 
   2   4   1        5.67        3.92      0.50 o 
   3   4   1       68.55       82.22      1.62 o 
   4   4   1       21.36       22.39      0.92 o 
   5   4   1      437.37      399.17      6.89 o 
   6   4   1      136.19      138.35      2.79 o 
   7   4   1      241.86      243.70      4.35 o 
   8   4   1        3.00        1.80      1.10 o 
   9   4   1       22.28       21.79      1.90 o 
  10   4   1        0.19       -0.52      2.15 o 
  11   4   1      245.74      253.36      8.41 o 
  12   4   1        3.41        1.19      2.42 o 
  -9   5   1        2.38       -0.37      2.89 o 
  -8   5   1        0.55        2.80      1.80 o 
  -7   5   1        0.02        1.73      1.56 o 
  -6   5   1       16.02       14.12      1.83 o 
  -5   5   1     1164.31     1083.17     17.79 o 
  -4   5   1       20.65       15.66      1.22 o 
  -3   5   1      137.23      130.23      3.18 o 
  -2   5   1      168.22      174.94      3.74 o 
  -1   5   1       29.93       33.76      1.57 o 
   0   5   1        5.43        3.54      0.69 o 
   1   5   1     5346.89     5770.61     86.30 o 
   2   5   1       43.70       40.32      1.13 o 
   3   5   1      866.84      859.20     11.68 o 
   4   5   1       20.87       20.14      0.93 o 
   5   5   1      252.89      280.77      4.53 o 
   6   5   1       11.48       10.97      0.93 o 
   7   5   1      665.77      667.44      9.84 o 
   8   5   1        0.39        0.35      1.07 o 
   9   5   1      365.76      362.10      9.69 o 
  10   5   1        0.92        4.51      2.22 o 
  11   5   1       79.09       81.41      4.67 o 
  12   5   1       15.10       23.85      3.15 o 
  -9   6   1        1.40        0.67      2.48 o 
  -8   6   1       74.19       75.63      3.61 o 
  -7   6   1      379.18      347.62      9.30 o 
  -6   6   1       19.43       21.70      1.99 o 
  -5   6   1      155.66      122.68      3.65 o 
  -4   6   1       11.34        7.34      1.43 o 
  -3   6   1       76.34       76.02      4.52 o 
  -2   6   1       63.45       59.06      1.71 o 
  -1   6   1     1638.59     1679.49     22.30 o 
   0   6   1       88.80       82.05      1.88 o 
   1   6   1      269.66      332.72      5.92 o 
   2   6   1       46.06       44.95      1.55 o 
   3   6   1      913.98      940.40     12.81 o 
   4   6   1        0.06        0.02      0.63 o 
   5   6   1       10.70       12.88      0.94 o 
   6   6   1        2.71        2.48      0.94 o 
   7   6   1       27.03       23.64      1.35 o 
   8   6   1       21.50       20.58      1.78 o 
   9   6   1      847.86      930.67     16.27 o 
  10   6   1       29.49       27.24      3.74 o 
  11   6   1       45.41       48.38      3.80 o 
  12   6   1        2.79       -0.06      2.28 o 
  -8   7   1        0.05        1.16      2.28 o 
  -7   7   1       11.68       16.37      2.31 o 
  -6   7   1        2.44        0.68      1.53 o 
  -5   7   1       21.28       22.60      2.41 o 
  -4   7   1        0.04       -1.77      1.18 o 
  -3   7   1        0.57       -2.16      1.44 o 
  -2   7   1        4.73        4.16      1.04 o 
  -1   7   1      669.40      651.39      9.43 o 
   0   7   1        0.54        0.98      0.79 o 
   1   7   1      422.16      518.88      8.87 o 
   2   7   1        2.25        1.79      0.83 o 
   3   7   1      618.32      532.02      7.77 o 
   4   7   1       18.89       19.69      1.04 o 
   5   7   1      106.46       94.35      2.19 o 
   6   7   1        0.07       -2.06      1.54 o 
   7   7   1       51.92       50.27      2.34 o 
   8   7   1        0.20        0.66      1.83 o 
   9   7   1     2148.42     2181.90     34.97 o 
  10   7   1       58.08       54.47      5.20 o 
  11   7   1        7.37       10.95      2.91 o 
  12   7   1        0.01       -0.75      2.05 o 
  -7   8   1       91.58       83.15      4.67 o 
  -6   8   1       10.75        9.96      2.64 o 
  -5   8   1       75.42       71.15      2.98 o 
  -4   8   1        0.22       -2.02      1.34 o 
  -3   8   1      117.06      106.41      2.84 o 
  -2   8   1        0.05       -0.11      6.86 o 
  -1   8   1       70.95       78.53      2.15 o 
   0   8   1        6.93        8.81      0.98 o 
   1   8   1     1049.50     1111.71     17.84 o 
   2   8   1        0.69        1.01      0.89 o 
   3   8   1      125.51      140.80      3.34 o 
   4   8   1        3.39        5.61      1.00 o 
   5   8   1       11.86        6.54      0.98 o 
   6   8   1        6.38        7.15      2.58 o 
   7   8   1        0.17        0.59      1.66 o 
   8   8   1        7.20        8.77      1.74 o 
   9   8   1      918.01      886.67     30.72 o 
  10   8   1        8.92        9.67      2.37 o 
  11   8   1       71.64       76.23      5.72 o 
  12   8   1        0.36       -2.96      2.21 o 
  -6   9   1        1.22        2.46      2.33 o 
  -5   9   1       77.23       82.87      4.35 o 
  -4   9   1       19.45       19.87      2.56 o 
  -3   9   1      665.47      684.24     15.36 o 
  -2   9   1        0.11        0.26      3.10 o 
  -1   9   1     1440.82     1390.68     22.46 o 
   0   9   1      107.10      107.31      2.58 o 
   1   9   1      624.06      601.36     10.44 o 
   2   9   1        3.31        3.29      0.94 o 
   3   9   1       70.33       63.06      1.92 o 
   4   9   1       12.70       11.81      1.24 o 
   5   9   1      454.67      445.23     11.48 o 
   6   9   1       36.44       37.33      3.25 o 
   7   9   1     4578.58     4821.23     73.74 o 
   8   9   1       10.10        6.99      1.61 o 
   9   9   1      113.62      104.61      3.72 o 
  10   9   1        0.81        0.26      1.57 o 
  11   9   1      217.55      229.86      7.81 o 
  12   9   1        2.57        3.50      2.47 o 
  -5  10   1       42.58       50.40      3.81 o 
  -4  10   1        1.01        3.79      2.27 o 
  -3  10   1        1.73        5.11      2.08 o 
  -2  10   1       48.85       55.29      2.83 o 
  -1  10   1      127.92      141.23      4.18 o 
   0  10   1        2.39        3.04      1.50 o 
   1  10   1      177.68      153.35      7.04 o 
   2  10   1       55.07       59.35      2.60 o 
   3  10   1      560.71      532.41      8.23 o 
   4  10   1        2.38        4.16      1.61 o 
   5  10   1      191.83      198.42      6.73 o 
   6  10   1       10.43        8.01      2.14 o 
   7  10   1       10.32        9.92      2.18 o 
   8  10   1        0.36       -2.05      1.37 o 
   9  10   1        0.01        1.58      1.51 o 
  10  10   1        0.06        1.19      1.53 o 
  11  10   1        8.89        8.09      2.34 o 
  -4  11   1        3.87        4.48      5.20 o 
  -3  11   1       26.63       26.60      3.00 o 
  -2  11   1        9.23        6.55      2.13 o 
  -1  11   1        2.86        5.75      1.62 o 
   0  11   1        0.55       -0.48      1.36 o 
   1  11   1       58.35       53.78      2.58 o 
   2  11   1        2.91        3.36      1.87 o 
   3  11   1        7.77        2.03      1.52 o 
   4  11   1       83.77       87.63      4.24 o 
   5  11   1      196.93      197.03      9.20 o 
   6  11   1       43.31       40.66      2.46 o 
   7  11   1      283.64      273.31      6.46 o 
   8  11   1        1.45        0.68      1.48 o 
   9  11   1      162.78      154.71      4.74 o 
  10  11   1        0.10        0.09      2.07 o 
  11  11   1       33.67       43.87      3.43 o 
  -3  12   1       58.75       63.41      4.16 o 
  -2  12   1        4.65        5.36      2.33 o 
  -1  12   1        9.68       10.99      2.06 o 
   0  12   1        2.96        2.57      1.62 o 
   1  12   1       11.09       13.71      1.80 o 
   2  12   1       11.15       15.44      1.84 o 
   3  12   1      328.70      302.75      8.73 o 
   4  12   1       78.42       69.66      3.98 o 
   5  12   1      170.86      149.80      5.68 o 
   6  12   1       10.13        9.30      2.24 o 
   7  12   1      189.81      176.17      6.37 o 
   8  12   1        0.27       -0.68      1.93 o 
   9  12   1      134.50      139.59      5.77 o 
  10  12   1        0.01        0.21      1.65 o 
  -2  13   1        3.03        5.75      2.55 o 
  -1  13   1       64.51       72.72      4.25 o 
   0  13   1        0.57       -0.31      1.79 o 
   1  13   1      187.63      201.35      5.53 o 
   2  13   1      118.81      117.76      5.24 o 
   3  13   1       54.45       48.88      3.56 o 
   4  13   1       30.66       27.69      2.96 o 
   5  13   1       34.08       34.25      3.14 o 
   6  13   1        0.10        0.99      2.00 o 
   7  13   1       10.87       11.26      2.54 o 
   8  13   1        0.21       -1.69      1.97 o 
   9  13   1        5.61        3.54      2.24 o 
   0  14   1        3.00        2.42      2.03 o 
   1  14   1      172.29      183.97      6.99 o 
   2  14   1       63.32       64.01      4.26 o 
   3  14   1       30.54       37.27      3.34 o 
   4  14   1        0.59        0.23      2.22 o 
   5  14   1       24.57       22.35      2.94 o 
   6  14   1        0.97        3.24      2.22 o 
   7  14   1       31.02       34.45      3.36 o 
   8  14   1       12.31       16.32      3.01 o 
   3  15   1       42.15       41.73      3.73 o 
   4  15   1       10.50        9.15      2.87 o 
   5  15   1       10.68        4.78      2.54 o 
   6  15   1        0.14       -0.14      2.48 o 
  -6 -14   2       97.50      100.77      5.23 o 
  -5 -14   2        0.22        1.16      2.24 o 
  -4 -14   2        9.25       17.55      2.97 o 
  -3 -14   2        4.00        2.49      3.46 o 
  -2 -14   2       83.41       88.33      5.88 o 
  -8 -13   2        9.58       12.81      2.72 o 
  -7 -13   2       13.36       15.79      2.80 o 
  -6 -13   2       49.40       48.91      3.65 o 
  -5 -13   2        0.42        3.06      2.06 o 
  -4 -13   2      106.44      100.01      4.86 o 
  -3 -13   2       17.54       20.29      2.68 o 
  -2 -13   2       31.63       37.07      4.24 o 
  -1 -13   2        7.10        5.68      1.92 o 
   0 -13   2       13.94       14.51      2.15 o 
   1 -13   2        0.34        4.33      2.09 o 
  -9 -12   2        1.49        3.79      2.22 o 
  -8 -12   2       28.02       24.74      2.86 o 
  -7 -12   2        2.91        2.04      2.18 o 
  -6 -12   2        0.16       -1.08      1.80 o 
  -5 -12   2        1.44        0.09      1.93 o 
  -4 -12   2       58.35       55.36      3.60 o 
  -3 -12   2       29.87       27.75      2.90 o 
  -2 -12   2       15.02       13.92      1.87 o 
  -1 -12   2       10.76        8.93      1.83 o 
   0 -12   2      335.10      381.19      8.53 o 
   1 -12   2        1.67       -0.27      1.79 o 
   2 -12   2       53.94       67.06      4.22 o 
 -10 -11   2       54.22       58.32      3.97 o 
  -9 -11   2        0.36       -0.65      1.97 o 
  -8 -11   2      167.40      166.01      6.31 o 
  -7 -11   2       11.94       15.93      3.77 o 
  -6 -11   2        4.07        4.12      2.00 o 
  -5 -11   2        4.75        4.58      2.02 o 
  -4 -11   2       26.72       31.23      3.43 o 
  -3 -11   2        9.00        4.95      2.14 o 
  -2 -11   2       91.48       97.01      3.44 o 
  -1 -11   2       19.02       19.35      1.91 o 
   0 -11   2      136.49      136.47      4.31 o 
   1 -11   2        4.89        3.87      1.71 o 
   2 -11   2      275.02      281.28      6.93 o 
   3 -11   2        2.33        2.90      2.23 o 
   4 -11   2        1.20        2.62      2.65 o 
 -10 -10   2        4.78        6.39      1.71 o 
  -9 -10   2        7.90        4.94      1.67 o 
  -8 -10   2      104.61      105.81      4.79 o 
  -7 -10   2        7.51        4.59      2.31 o 
  -6 -10   2      267.10      248.17      7.50 o 
  -5 -10   2        0.07       -0.02      2.70 o 
  -4 -10   2        8.38        6.68      1.63 o 
  -3 -10   2        1.67        3.17      1.54 o 
  -2 -10   2      135.40      135.46      6.89 o 
  -1 -10   2        1.03       -1.41      1.33 o 
   0 -10   2       22.07       21.34      1.89 o 
   1 -10   2       11.07       11.23      1.90 o 
   2 -10   2       19.48       18.88      1.94 o 
   3 -10   2        9.30       12.36      2.38 o 
   4 -10   2      135.17      143.67      6.04 o 
   5 -10   2       18.53       16.13      3.05 o 
 -11  -9   2        8.28        6.99      2.44 o 
 -10  -9   2       27.70       21.73      2.18 o 
  -9  -9   2        0.21       -1.51      1.54 o 
  -8  -9   2       43.97       41.17      2.61 o 
  -7  -9   2      108.12      103.78      3.57 o 
  -6  -9   2      939.81      943.60     16.23 o 
  -5  -9   2        0.05       -2.63      2.36 o 
  -4  -9   2       21.52       18.64      1.77 o 
  -3  -9   2       43.90       39.49      2.25 o 
  -2  -9   2      150.96      136.12      3.87 o 
  -1  -9   2       29.41       24.35      2.35 o 
   0  -9   2      155.38      149.48      4.15 o 
   1  -9   2        0.01        0.09      1.60 o 
   2  -9   2      271.78      227.67      5.65 o 
   3  -9   2        7.47        6.11      2.18 o 
   4  -9   2       57.61       58.98      3.73 o 
   5  -9   2        0.26       -1.46      2.13 o 
   6  -9   2        9.60       10.70      2.68 o 
 -11  -8   2        3.05        2.92      2.20 o 
 -10  -8   2       53.73       55.89      3.71 o 
  -9  -8   2       15.72       17.28      1.92 o 
  -8  -8   2        6.76        3.27      1.82 o 
  -7  -8   2      272.58      266.15      6.13 o 
  -6  -8   2       72.46       71.26      2.47 o 
  -5  -8   2       50.37       43.23      2.30 o 
  -4  -8   2        2.71        1.23      0.97 o 
  -3  -8   2       30.09       33.04      1.92 o 
  -2  -8   2      581.30      658.03     11.51 o 
  -1  -8   2       38.14       35.32      2.04 o 
   0  -8   2       58.02       51.07      2.36 o 
   1  -8   2      107.35      100.69      3.40 o 
   2  -8   2      159.50      161.72      4.40 o 
   3  -8   2        4.80        3.65      1.69 o 
   4  -8   2       41.29       44.44      3.67 o 
   5  -8   2        0.66        0.70      1.89 o 
   6  -8   2      133.83      149.50      6.08 o 
   7  -8   2       17.39       16.49      2.88 o 
 -11  -7   2        3.27        1.42      2.18 o 
 -10  -7   2       40.00       42.80      3.27 o 
  -9  -7   2        4.03        3.18      1.21 o 
  -8  -7   2      580.51      554.93     10.60 o 
  -7  -7   2      129.67      128.83      3.28 o 
  -6  -7   2     2285.77     2364.30     31.54 o 
  -5  -7   2      136.52      126.51      2.90 o 
  -4  -7   2      107.78       91.96      2.31 o 
  -3  -7   2       14.53       12.66      1.02 o 
  -2  -7   2     1008.30     1173.13     16.04 o 
  -1  -7   2       88.96       86.27      2.77 o 
   0  -7   2      407.58      345.29      6.75 o 
   1  -7   2       86.60       87.88      2.84 o 
   2  -7   2     3266.19     3113.42     55.30 o 
   3  -7   2       13.98       14.78      1.80 o 
   4  -7   2        4.05        1.80      3.67 o 
   5  -7   2        1.27       -1.71      1.72 o 
   6  -7   2      221.53      232.45      7.54 o 
   7  -7   2       31.73       35.86      3.51 o 
   8  -7   2       51.82       64.05      4.39 o 
 -12  -6   2       16.67       12.37      2.81 o 
 -11  -6   2       16.37        9.36      2.67 o 
 -10  -6   2       99.84       91.04      4.58 o 
  -9  -6   2        7.54        4.69      2.07 o 
  -8  -6   2     1411.87     1524.17     24.35 o 
  -7  -6   2       55.77       56.00      2.17 o 
  -6  -6   2       48.91       47.73      1.82 o 
  -5  -6   2       19.41       19.01      1.26 o 
  -4  -6   2      281.58      283.39      4.74 o 
  -3  -6   2      183.07      219.84      3.85 o 
  -2  -6   2      466.00      554.81      8.06 o 
  -1  -6   2      114.57      115.02      3.05 o 
   0  -6   2        0.01        2.07      3.79 o 
   1  -6   2       73.37       65.75      1.65 o 
   2  -6   2        5.55        5.48      2.02 o 
   3  -6   2       26.16       21.26      1.33 o 
   4  -6   2       12.08       12.08      1.72 o 
   5  -6   2       36.34       37.19      2.11 o 
   6  -6   2       44.34       51.77      3.40 o 
   7  -6   2       30.15       28.99      3.13 o 
   8  -6   2      134.99      126.35      5.73 o 
 -12  -5   2       13.21       16.76      3.38 o 
 -11  -5   2       10.09        8.38      3.64 o 
 -10  -5   2      291.09      273.37      8.38 o 
  -9  -5   2      112.52      104.80      3.58 o 
  -8  -5   2     1510.16     1605.63     22.17 o 
  -7  -5   2        0.73        0.01      1.03 o 
  -6  -5   2      706.27      733.32     10.70 o 
  -5  -5   2        5.39        4.12      0.93 o 
  -4  -5   2      246.27      272.96      4.52 o 
  -3  -5   2       29.51       29.64      1.27 o 
  -2  -5   2     2033.35     2697.69     35.06 o 
  -1  -5   2      344.31      388.10      6.89 o 
   0  -5   2      136.05      143.72      3.28 o 
   1  -5   2        1.00        1.85      0.58 o 
   2  -5   2       87.29       81.04      3.56 o 
   3  -5   2       14.24       17.00      1.09 o 
   4  -5   2      648.70      640.83      9.51 o 
   5  -5   2       61.52       63.14      2.55 o 
   6  -5   2      139.75      116.42      3.66 o 
   7  -5   2        0.80       -0.38      1.94 o 
   8  -5   2       51.69       55.65      2.99 o 
   9  -5   2        7.23       10.43      2.55 o 
 -12  -4   2       11.98        6.93      2.62 o 
 -11  -4   2        0.03        1.32      2.37 o 
 -10  -4   2       88.10      105.04      3.90 o 
  -9  -4   2       12.30        5.76      1.69 o 
  -8  -4   2     1008.35     1029.33     14.80 o 
  -7  -4   2        4.07        2.51      1.10 o 
  -6  -4   2     1025.37     1039.02     16.66 o 
  -5  -4   2       18.47       27.25      1.27 o 
  -4  -4   2       51.63       61.04      1.69 o 
  -3  -4   2      299.12      315.92      4.86 o 
  -2  -4   2     6797.79     7569.58     96.57 o 
  -1  -4   2      117.23      129.32      2.27 o 
   0  -4   2     2556.51     2834.76     42.44 o 
   1  -4   2       12.79       17.31      0.92 o 
   2  -4   2      152.56      142.73      2.63 o 
   3  -4   2       72.10       73.31      1.87 o 
   4  -4   2     1366.23     1420.76     19.26 o 
   5  -4   2       25.18       24.24      1.66 o 
   6  -4   2      623.30      564.00     12.91 o 
   7  -4   2        0.10        0.15      1.42 o 
   8  -4   2       62.53       60.76      2.99 o 
   9  -4   2       31.99       32.00      2.60 o 
  10  -4   2       28.97       30.08      2.66 o 
 -12  -3   2        4.90        4.39      2.59 o 
 -11  -3   2       13.47       15.26      2.80 o 
 -10  -3   2      324.31      357.67      7.96 o 
  -9  -3   2       24.39       25.74      2.12 o 
  -8  -3   2       25.84       27.53      2.57 o 
  -7  -3   2        5.56        5.64      1.12 o 
  -6  -3   2      406.81      395.80      6.30 o 
  -5  -3   2       26.32       33.49      1.40 o 
  -4  -3   2     3363.82     3495.91     45.15 o 
  -3  -3   2        9.89       10.33      0.74 o 
  -2  -3   2      101.45      105.40      1.95 o 
  -1  -3   2        0.47        1.56      0.45 o 
   0  -3   2     2248.04     2370.77     35.45 o 
   1  -3   2       67.75       73.82      1.49 o 
   2  -3   2      542.59      592.72      8.28 o 
   3  -3   2       70.54       77.37      1.88 o 
   4  -3   2       22.22       49.71      2.12 o 
   5  -3   2       18.32       14.40      1.40 o 
   6  -3   2      511.94      485.22     20.74 o 
   7  -3   2       18.21       15.76      1.85 o 
   8  -3   2       19.62       18.07      1.97 o 
   9  -3   2       30.80       32.49      2.50 o 
  10  -3   2       14.33       13.21      2.05 o 
 -11  -2   2       26.71       28.44      2.57 o 
 -10  -2   2      240.00      256.96      6.46 o 
  -9  -2   2        5.76        3.10      2.19 o 
  -8  -2   2      261.37      254.68      9.22 o 
  -7  -2   2       10.54       12.18      1.52 o 
  -6  -2   2       38.22       51.34      1.69 o 
  -5  -2   2      302.13      331.45      5.26 o 
  -4  -2   2        4.38        1.93      0.75 o 
  -3  -2   2       81.36       77.30      3.72 o 
  -2  -2   2     3208.10     3433.18     44.06 o 
  -1  -2   2      130.25      126.88      2.04 o 
   0  -2   2        4.77        2.25      0.62 o 
   1  -2   2        6.29        7.90      0.46 o 
   2  -2   2     1323.33     1313.41     20.14 o 
   3  -2   2       42.19       41.66      2.18 o 
   4  -2   2     1319.89     1476.97     41.18 o 
   5  -2   2       45.48       54.97      1.56 o 
   6  -2   2     1162.02     1216.18     19.61 o 
   7  -2   2       15.37       15.35      1.87 o 
   8  -2   2      147.31      140.61      4.62 o 
   9  -2   2       12.03       12.16      1.86 o 
  10  -2   2       25.71       24.06      2.73 o 
  11  -2   2        1.12        2.28      1.84 o 
 -11  -1   2        7.66        5.81      2.23 o 
 -10  -1   2       28.28       30.45      2.58 o 
  -9  -1   2       21.59       15.77      2.97 o 
  -8  -1   2       13.46       14.82      2.48 o 
  -7  -1   2        0.08       -0.08      1.54 o 
  -6  -1   2      125.50      115.55      2.53 o 
  -5  -1   2       12.95       16.16      1.05 o 
  -4  -1   2      783.59      792.56     10.89 o 
  -3  -1   2        3.07        3.37      0.62 o 
  -2  -1   2      316.13      334.88      6.64 o 
  -1  -1   2       73.35       66.95      1.43 o 
   0  -1   2      197.27      210.42      4.92 o 
   1  -1   2        0.00        2.28      0.38 o 
   2  -1   2     2760.04     2937.64     43.63 o 
   3  -1   2      105.59      104.57      2.18 o 
   4  -1   2     1214.98     1422.00     18.90 o 
   5  -1   2       64.49       69.50      2.29 o 
   6  -1   2     1225.61     1276.25     20.34 o 
   7  -1   2      127.03      123.99      3.66 o 
   8  -1   2      998.51     1006.36     17.10 o 
   9  -1   2        0.02       -0.09      1.41 o 
  10  -1   2        2.71        2.47      1.66 o 
  11  -1   2        0.81        2.05      1.87 o 
 -11   0   2        1.90        4.12      2.67 o 
 -10   0   2       14.70       12.71      2.09 o 
  -9   0   2      114.78      111.55      3.97 o 
  -8   0   2       74.30       67.55      3.37 o 
  -7   0   2       53.11       45.46      4.08 o 
  -6   0   2      336.60      300.97      6.02 o 
  -5   0   2        4.98        5.50      1.05 o 
  -4   0   2      350.57      376.39      5.56 o 
  -3   0   2        8.81       10.87      0.60 o 
  -2   0   2     3898.71     4357.22     64.18 o 
  -1   0   2       13.96       13.24      0.86 o 
   0   0   2      855.06      949.49     12.44 o 
   1   0   2        0.15        0.50      0.28 o 
   2   0   2    10247.97    10158.99    129.81 o 
   3   0   2      713.12      760.57     10.28 o 
   4   0   2      789.09      812.80     11.10 o 
   5   0   2       68.15       65.54      1.59 o 
   6   0   2       30.48       29.56      1.72 o 
   7   0   2      198.95      211.44      4.94 o 
   8   0   2       24.94       24.70      2.89 o 
   9   0   2       83.37       73.40      3.62 o 
  10   0   2       14.55       15.82      1.98 o 
  11   0   2        0.54        0.82      2.15 o 
 -11   1   2        1.15       -0.80      2.01 o 
 -10   1   2       29.48       31.57      2.65 o 
  -9   1   2      107.91      104.03      3.81 o 
  -8   1   2       40.34       46.36      2.67 o 
  -7   1   2       14.54       18.95      1.76 o 
  -6   1   2      104.10       88.58      3.56 o 
  -5   1   2       99.47       97.66      2.89 o 
  -4   1   2        4.73       14.05      1.77 o 
  -3   1   2       16.96       17.49      0.68 o 
  -2   1   2    15656.08    16115.04    206.31 o 
  -1   1   2      287.45      315.74      4.37 o 
   0   1   2      110.19      119.76      2.23 o 
   1   1   2       44.54       40.64      1.20 o 
   2   1   2     1119.91     1181.27     22.00 o 
   3   1   2       94.10       98.83      1.80 o 
   4   1   2      322.19      300.13      4.54 o 
   5   1   2      260.19      272.20      4.35 o 
   6   1   2      205.48      191.68      3.44 o 
   7   1   2       31.57       32.13      1.93 o 
   8   1   2      546.30      573.16     10.59 o 
   9   1   2      240.33      220.48     16.79 o 
  10   1   2      150.13      158.32      4.78 o 
  11   1   2       20.22       19.60      2.27 o 
  12   1   2       10.10        8.39      2.91 o 
 -10   2   2        8.41       14.26      2.11 o 
  -9   2   2       80.58       80.72      3.51 o 
  -8   2   2      210.78      219.57      5.55 o 
  -7   2   2        4.56        3.57      1.54 o 
  -6   2   2       43.87       43.62      2.09 o 
  -5   2   2        5.68        0.65      1.49 o 
  -4   2   2      557.41      527.24      8.96 o 
  -3   2   2       29.45       25.83      0.92 o 
  -2   2   2     5836.19     6370.66     81.29 o 
  -1   2   2     1020.71     1084.03     14.21 o 
   0   2   2      283.17      285.75      3.98 o 
   1   2   2        0.17        0.62      0.28 o 
   2   2   2       79.89       79.36      1.73 o 
   3   2   2       13.84       16.46      0.76 o 
   4   2   2     1603.92     1688.03     22.14 o 
   5   2   2      287.92      297.91      5.12 o 
   6   2   2      324.55      309.96      5.01 o 
   7   2   2        0.19        0.19      0.88 o 
   8   2   2        2.43        2.18      2.96 o 
   9   2   2       28.43       26.84      2.26 o 
  10   2   2      195.29      192.30      5.31 o 
  11   2   2       12.98       13.69      2.05 o 
  12   2   2       11.60       11.87      2.84 o 
 -10   3   2       34.63       40.47      2.82 o 
  -9   3   2        3.74        5.07      1.85 o 
  -8   3   2       97.24      101.60      3.69 o 
  -7   3   2        2.10        3.01      1.47 o 
  -6   3   2        7.48        6.76      1.43 o 
  -5   3   2        8.75        6.10      2.25 o 
  -4   3   2       24.05       12.19      2.96 o 
  -3   3   2      169.82      169.94      3.39 o 
  -2   3   2        0.85        1.43      0.63 o 
  -1   3   2     1304.85     1419.86     18.58 o 
   0   3   2     1577.69     1687.25     21.87 o 
   1   3   2      106.19      117.71      1.92 o 
   2   3   2     5084.31     5506.89     82.25 o 
   3   3   2       33.53       30.88      0.81 o 
   4   3   2     3584.47     3993.79     58.78 o 
   5   3   2      199.36      209.20      3.57 o 
   6   3   2      435.73      385.35      6.00 o 
   7   3   2        3.05        3.16      0.92 o 
   8   3   2      432.48      426.38     26.46 o 
   9   3   2        0.08       -1.77      1.48 o 
  10   3   2       64.18       61.58      2.92 o 
  11   3   2        6.21        5.35      2.27 o 
  12   3   2       61.14       67.46      4.48 o 
 -10   4   2        5.03        6.44      1.92 o 
  -9   4   2        4.57        3.76      1.71 o 
  -8   4   2      150.51      150.99      4.66 o 
  -7   4   2        4.53        3.29      1.46 o 
  -6   4   2        1.70       -0.51      1.36 o 
  -5   4   2      187.26      175.99      4.60 o 
  -4   4   2     2177.13     2371.25     31.23 o 
  -3   4   2      684.99      685.61      9.70 o 
  -2   4   2     1007.44     1026.89     13.87 o 
  -1   4   2      613.16      668.58      9.19 o 
   0   4   2      287.67      253.28      6.43 o 
   1   4   2       64.09       56.32      1.22 o 
   2   4   2     2429.38     2784.25     35.94 o 
   3   4   2       65.88       64.02      1.85 o 
   4   4   2      547.56      596.39      8.31 o 
   5   4   2       49.78       55.84      1.78 o 
   6   4   2     1069.04     1059.34     14.54 o 
   7   4   2       20.24       21.81      1.25 o 
   8   4   2      125.85      119.19      7.51 o 
   9   4   2        0.03       -2.00      1.33 o 
  10   4   2       83.30       83.54      4.35 o 
  11   4   2       10.19       10.50      2.60 o 
  12   4   2       56.85       54.76      4.12 o 
  -9   5   2        0.04       -0.78      1.70 o 
  -8   5   2       43.13       46.12      2.79 o 
  -7   5   2       32.81       28.38      2.21 o 
  -6   5   2      115.99      104.01      3.47 o 
  -5   5   2       52.65       42.75      2.36 o 
  -4   5   2      122.83      130.54      3.52 o 
  -3   5   2      578.22      602.38      8.80 o 
  -2   5   2     1179.46     1225.94     16.53 o 
  -1   5   2       36.71       38.83      1.49 o 
   0   5   2     2845.00     3171.25     47.23 o 
   1   5   2      298.64      310.62      5.38 o 
   2   5   2        3.36        4.34      0.73 o 
   3   5   2        0.27        1.03      0.67 o 
   4   5   2      361.92      317.11      5.88 o 
   5   5   2       52.61       51.29      2.13 o 
   6   5   2        3.90        2.31      1.30 o 
   7   5   2        0.27        0.11      0.89 o 
   8   5   2      220.37      224.37      9.16 o 
   9   5   2       20.82       21.99      2.50 o 
  10   5   2        2.86        3.01      2.25 o 
  11   5   2        0.02       -0.39      3.38 o 
  12   5   2      102.57       98.07      5.25 o 
  -8   6   2       21.36       20.14      2.35 o 
  -7   6   2       48.43       43.00      2.73 o 
  -6   6   2       77.28       63.08      2.86 o 
  -5   6   2      111.90       96.49      3.26 o 
  -4   6   2       56.53       41.67      2.14 o 
  -3   6   2       66.38       67.24      2.33 o 
  -2   6   2     1180.47     1196.13     18.92 o 
  -1   6   2        5.04        4.04      0.87 o 
   0   6   2     2957.74     3131.49     51.22 o 
   1   6   2       22.44       19.86      1.33 o 
   2   6   2     2808.13     3284.99     48.95 o 
   3   6   2       25.56       24.26      0.94 o 
   4   6   2     2759.58     2730.97     41.79 o 
   5   6   2       15.83       13.70      1.24 o 
   6   6   2     1086.33     1198.91     16.38 o 
   7   6   2        4.30        5.03      1.30 o 
   8   6   2      272.25      230.93      7.69 o 
   9   6   2       42.21       35.48      4.30 o 
  10   6   2      450.22      406.36     10.94 o 
  11   6   2        0.16       -2.53      2.01 o 
  12   6   2        0.15       -0.21      2.32 o 
  -8   7   2       18.12       17.99      4.12 o 
  -7   7   2       13.68       13.97      2.24 o 
  -6   7   2        6.05        8.08      1.74 o 
  -5   7   2       15.57       11.03      1.66 o 
  -4   7   2       33.72       21.88      1.81 o 
  -3   7   2       16.73       15.52      1.58 o 
  -2   7   2       99.90       95.61      2.55 o 
  -1   7   2       54.61       53.86      1.68 o 
   0   7   2     1067.91     1109.70     15.14 o 
   1   7   2      112.80      126.10      3.02 o 
   2   7   2     3943.26     4572.89     58.86 o 
   3   7   2        7.98        9.57      0.79 o 
   4   7   2      460.78      436.98      6.52 o 
   5   7   2        7.22        9.43      1.20 o 
   6   7   2     1182.74     1214.89     19.86 o 
   7   7   2       10.06       10.90      1.49 o 
   8   7   2       16.41       21.59      6.77 o 
   9   7   2        0.18       -2.67      4.19 o 
  10   7   2        5.78        0.93      2.18 o 
  11   7   2        0.86       -1.34      1.89 o 
  12   7   2        4.56        5.82      2.30 o 
  -7   8   2        1.31        0.08      2.21 o 
  -6   8   2       61.25       52.92      3.13 o 
  -5   8   2        3.93        1.97      1.39 o 
  -4   8   2      168.82      155.14      5.44 o 
  -3   8   2       65.07       67.76      2.31 o 
  -2   8   2     1353.34     1348.50     18.61 o 
  -1   8   2       36.59       37.98      1.57 o 
   0   8   2      108.19      128.87      2.75 o 
   1   8   2        0.78       -0.20      1.19 o 
   2   8   2       22.80        8.90      0.95 o 
   3   8   2        0.21       -0.34      0.70 o 
   4   8   2      165.49      154.55      2.99 o 
   5   8   2       22.29       18.77      1.46 o 
   6   8   2      180.65      164.24      4.27 o 
   7   8   2       27.95       24.12      2.16 o 
   8   8   2        1.32        1.44      2.16 o 
   9   8   2        3.39       -1.72      3.24 o 
  10   8   2      224.89      189.85      5.32 o 
  11   8   2        8.95        9.53      2.47 o 
  12   8   2       60.95       55.75      4.11 o 
  -6   9   2       44.46       45.81      3.61 o 
  -5   9   2        7.26        8.94      2.32 o 
  -4   9   2       44.87       39.24      4.42 o 
  -3   9   2        1.76       -1.75      1.58 o 
  -2   9   2       91.32       82.21      2.56 o 
  -1   9   2       48.42       41.97      2.52 o 
   0   9   2       45.79       42.65      1.66 o 
   1   9   2       16.35       13.49      1.38 o 
   2   9   2      263.86      240.51      4.29 o 
   3   9   2       41.92       43.84      1.60 o 
   4   9   2      209.23      205.42      3.80 o 
   5   9   2       18.79       18.71      1.72 o 
   6   9   2     2474.63     2480.84     38.90 o 
   7   9   2       25.44       27.06      6.87 o 
   8   9   2       14.67       13.72      2.29 o 
   9   9   2       22.75       21.88      2.13 o 
  10   9   2        1.66        2.09      1.65 o 
  11   9   2        1.71       -2.45      2.07 o 
  12   9   2       21.53       29.07      3.31 o 
  -5  10   2       11.52       13.36      3.41 o 
  -4  10   2        4.35        5.58      2.11 o 
  -3  10   2       22.31       22.28      2.66 o 
  -2  10   2      874.80      842.41     14.80 o 
  -1  10   2       78.69       72.91      2.94 o 
   0  10   2      106.31      102.77      3.30 o 
   1  10   2       18.06       15.97      2.34 o 
   2  10   2      383.32      383.68     10.72 o 
   3  10   2        4.39        2.76      1.35 o 
   4  10   2     1033.17     1037.00     18.16 o 
   5  10   2      231.34      230.47      5.41 o 
   6  10   2      485.84      472.96      9.30 o 
   7  10   2       98.60       97.90      4.40 o 
   8  10   2       73.37       68.15      3.58 o 
   9  10   2       20.26       21.09      2.00 o 
  10  10   2        0.03        0.12      1.54 o 
  11  10   2       12.33        9.90      2.58 o 
  12  10   2       14.52       12.72      2.63 o 
  -5  11   2       44.18       45.33      3.84 o 
  -4  11   2       42.57       49.55      3.71 o 
  -3  11   2        1.85        2.60      2.04 o 
  -2  11   2        8.02       13.26      2.28 o 
  -1  11   2        2.01        1.35      1.46 o 
   0  11   2      110.68      117.73      3.71 o 
   1  11   2       17.58       14.28      2.49 o 
   2  11   2        1.82        0.64      1.51 o 
   3  11   2        5.67        9.04      2.24 o 
   4  11   2     1346.05     1411.30     23.11 o 
   5  11   2      181.23      169.50     12.66 o 
   6  11   2       89.12       90.73      3.41 o 
   7  11   2        0.78        2.17      1.61 o 
   8  11   2        2.54        2.60      1.58 o 
   9  11   2        3.09        1.96      1.59 o 
  10  11   2        0.87        1.01      1.59 o 
  11  11   2        0.40        2.29      2.41 o 
  -3  12   2        0.93       -0.07      2.26 o 
  -2  12   2       46.34       41.70      3.37 o 
  -1  12   2       11.68       12.90      1.89 o 
   0  12   2        4.64        5.14      1.56 o 
   1  12   2        1.57       -0.86      1.37 o 
   2  12   2      104.62       98.55      4.38 o 
   3  12   2       70.48       68.28      3.89 o 
   4  12   2      874.02      875.34     19.39 o 
   5  12   2       39.42       38.66      3.19 o 
   6  12   2        6.14        7.97      2.30 o 
   7  12   2       22.74       24.41      2.16 o 
   8  12   2        0.23        0.76      1.87 o 
   9  12   2        0.22        0.22      1.58 o 
  10  12   2        6.29       11.79      2.69 o 
  11  12   2       27.96       38.54      3.82 o 
  -2  13   2       17.05       18.94      2.94 o 
  -1  13   2        8.28        6.14      2.94 o 
   0  13   2        3.84        3.52      1.77 o 
   1  13   2        0.01        0.51      1.54 o 
   2  13   2      169.36      157.04      5.99 o 
   3  13   2        2.17        1.28      2.33 o 
   4  13   2      112.27      104.20      4.87 o 
   5  13   2        4.49        4.32      2.22 o 
   6  13   2      268.84      282.15      8.62 o 
   7  13   2        0.00       -0.41      1.91 o 
   8  13   2       15.31       16.28      2.57 o 
   9  13   2        0.13        0.04      2.34 o 
  10  13   2       27.76       22.96      2.94 o 
   0  14   2        0.94        0.38      2.56 o 
   1  14   2        3.46        4.41      2.35 o 
   2  14   2      193.06      188.47      6.98 o 
   3  14   2        2.98        5.90      2.43 o 
   4  14   2       36.54       52.50      3.77 o 
   5  14   2        1.90        0.64      2.03 o 
   6  14   2       25.72       26.06      2.86 o 
   7  14   2        2.44        1.85      2.11 o 
   8  14   2       96.37      106.25      5.33 o 
   9  14   2        4.92        7.70      2.50 o 
   2  15   2       38.73       41.45      3.80 o 
   3  15   2        1.38        2.62      2.43 o 
   4  15   2       53.59       74.27      4.48 o 
   5  15   2        0.34        0.03      2.27 o 
   6  15   2       19.78       24.74      3.11 o 
   7  15   2        0.50        2.41      2.40 o 
  -7 -13   3       42.99       44.65      3.85 o 
  -6 -13   3        0.25        2.10      2.10 o 
  -5 -13   3       46.01       42.88      4.03 o 
  -4 -13   3        0.04        0.02      1.98 o 
  -3 -13   3       99.74      110.09      9.00 o 
  -2 -13   3        0.54        1.72      2.17 o 
  -1 -13   3       14.89       16.95      2.17 o 
   0 -13   3        0.06        0.27      1.90 o 
  -8 -12   3        1.54        3.58      2.73 o 
  -7 -12   3      129.59      135.17      5.75 o 
  -6 -12   3        0.06       -2.70      1.80 o 
  -5 -12   3        0.00        1.18      1.81 o 
  -4 -12   3        0.98        0.63      1.83 o 
  -3 -12   3      149.66      147.83      5.83 o 
  -2 -12   3        0.36        2.44      1.62 o 
  -1 -12   3      111.03      102.71      4.16 o 
   0 -12   3        1.13        0.98      1.81 o 
   1 -12   3       23.91       25.02      2.41 o 
   2 -12   3       17.23       19.83      3.06 o 
  -9 -11   3       20.17       21.15      3.43 o 
  -8 -11   3        2.91        6.95      2.22 o 
  -7 -11   3        9.15        8.72      2.35 o 
  -6 -11   3        4.43        5.07      2.17 o 
  -5 -11   3       65.24       63.83      3.71 o 
  -4 -11   3       19.20       19.65      2.61 o 
  -3 -11   3       95.98       77.19      3.26 o 
  -2 -11   3        4.95        5.71      2.08 o 
  -1 -11   3       79.66       71.79      3.07 o 
   0 -11   3       12.00        7.68      1.75 o 
   1 -11   3       50.89       53.70      2.92 o 
   2 -11   3       14.18       18.33      2.23 o 
   3 -11   3       73.16       74.94      4.54 o 
 -10 -10   3        5.00        6.35      2.20 o 
  -9 -10   3       41.76       47.28      3.45 o 
  -8 -10   3        6.03        6.14      2.13 o 
  -7 -10   3       93.86       89.28      4.35 o 
  -6 -10   3        0.16       -0.75      1.89 o 
  -5 -10   3      104.80      103.92      7.96 o 
  -4 -10   3      107.63       95.92      3.40 o 
  -3 -10   3        0.28        0.98      2.91 o 
  -2 -10   3       13.09       13.66      1.78 o 
  -1 -10   3       41.53       35.10      4.47 o 
   0 -10   3        4.85        2.71      1.44 o 
   1 -10   3       44.45       45.03      2.54 o 
   2 -10   3        2.28       -0.77      1.50 o 
   3 -10   3      238.73      236.38      7.77 o 
   4 -10   3       49.90       51.40      3.82 o 
   5 -10   3      254.07      281.86     10.84 o 
 -10  -9   3        8.96        8.58      1.86 o 
  -9  -9   3       10.03       15.28      1.97 o 
  -8  -9   3        5.56        3.05      2.88 o 
  -7  -9   3      363.57      353.09      9.58 o 
  -6  -9   3       13.83       17.11      2.77 o 
  -5  -9   3      234.62      235.81      5.57 o 
  -4  -9   3        1.71       -1.97      1.31 o 
  -3  -9   3      913.99      860.64     14.82 o 
  -2  -9   3       36.07       33.95      2.14 o 
  -1  -9   3        0.03       -1.09      1.34 o 
   0  -9   3        2.16        2.27      1.30 o 
   1  -9   3      552.22      553.27     10.53 o 
   2  -9   3       86.60       89.52      3.36 o 
   3  -9   3        0.24        1.14      2.00 o 
   4  -9   3       22.35       16.74      2.70 o 
   5  -9   3       64.17       62.47      4.13 o 
   6  -9   3       20.67       23.33      3.28 o 
 -11  -8   3       16.17       21.55      3.33 o 
 -10  -8   3        0.06        0.10      1.98 o 
  -9  -8   3       97.98       96.00      3.60 o 
  -8  -8   3      160.79      160.20      4.60 o 
  -7  -8   3      687.06      762.96     13.65 o 
  -6  -8   3      146.30      143.52      3.51 o 
  -5  -8   3      791.48      756.08     11.23 o 
  -4  -8   3        0.67        0.09      1.57 o 
  -3  -8   3      478.00      434.06     14.08 o 
  -2  -8   3       55.41       47.16      2.28 o 
  -1  -8   3      405.64      389.87      7.70 o 
   0  -8   3       54.31       54.73      2.79 o 
   1  -8   3      197.28      179.10     10.85 o 
   2  -8   3       58.43       56.27      2.75 o 
   3  -8   3      660.45      668.50     12.26 o 
   4  -8   3        0.75       -2.54      1.69 o 
   5  -8   3       65.88       73.04      4.15 o 
   6  -8   3       13.20       15.76      2.75 o 
   7  -8   3       53.31       53.78      4.15 o 
 -11  -7   3       37.54       37.66      3.31 o 
 -10  -7   3        4.76        4.55      2.11 o 
  -9  -7   3        4.44        3.87      1.24 o 
  -8  -7   3       31.84       28.61      2.43 o 
  -7  -7   3      224.23      225.97      8.42 o 
  -6  -7   3       22.82       24.15      1.70 o 
  -5  -7   3        0.97        2.07      1.11 o 
  -4  -7   3       79.60       75.62      2.13 o 
  -3  -7   3     1301.83     1358.42     18.52 o 
  -2  -7   3      164.36      177.60      4.23 o 
  -1  -7   3      977.84     1046.14     17.13 o 
   0  -7   3      294.84      307.48      6.32 o 
   1  -7   3     2681.73     2667.70     50.94 o 
   2  -7   3       11.73       18.35      2.18 o 
   3  -7   3       25.75       24.47      2.11 o 
   4  -7   3        8.76        7.93      2.09 o 
   5  -7   3        9.92        7.44      2.73 o 
   6  -7   3       16.84       17.74      5.20 o 
   7  -7   3       68.08       75.16      4.46 o 
   8  -7   3       12.80       12.85      2.84 o 
 -11  -6   3       82.90       98.04      6.29 o 
 -10  -6   3        2.03        0.16      2.21 o 
  -9  -6   3      129.45      119.49      4.93 o 
  -8  -6   3       13.93       17.63      1.96 o 
  -7  -6   3      539.44      535.06     14.85 o 
  -6  -6   3      170.98      169.49      3.60 o 
  -5  -6   3      503.63      529.21      8.10 o 
  -4  -6   3       69.38       66.70      1.94 o 
  -3  -6   3        8.00        4.01      0.86 o 
  -2  -6   3       74.09       80.18      1.93 o 
  -1  -6   3     1107.14     1054.14     16.98 o 
   0  -6   3       23.52       24.70      1.64 o 
   1  -6   3      276.65      265.82      5.52 o 
   2  -6   3        1.93        4.10      1.24 o 
   3  -6   3      937.12      876.20     25.40 o 
   4  -6   3       19.71       20.61      1.77 o 
   5  -6   3      156.44      144.60      5.34 o 
   6  -6   3        6.51        8.85      2.15 o 
   7  -6   3      289.93      260.01      8.21 o 
   8  -6   3       15.97       15.35      2.78 o 
 -11  -5   3       32.89       37.40      3.34 o 
 -10  -5   3       50.37       44.84      3.49 o 
  -9  -5   3       15.68       26.22      2.31 o 
  -8  -5   3       14.55       13.62      1.62 o 
  -7  -5   3        2.36        2.73      1.01 o 
  -6  -5   3       31.65       33.44      1.59 o 
  -5  -5   3     1064.89     1031.82     14.40 o 
  -4  -5   3        2.06        2.06      0.82 o 
  -3  -5   3     2890.17     3621.18     46.88 o 
  -2  -5   3      120.29      118.82      2.40 o 
  -1  -5   3     6430.19     7175.22    105.97 o 
   0  -5   3      164.18      168.03      3.75 o 
   1  -5   3      899.05      919.88     14.95 o 
   2  -5   3       10.64       10.99      0.83 o 
   3  -5   3       91.98       73.56      1.98 o 
   4  -5   3       68.29       69.95      3.52 o 
   5  -5   3      274.09      265.05      5.82 o 
   6  -5   3        2.50        2.30      1.44 o 
   7  -5   3       58.63       45.06      3.31 o 
   8  -5   3        0.52       -0.09      2.08 o 
   9  -5   3       51.81       57.30      4.42 o 
 -11  -4   3       34.42       36.46      4.06 o 
 -10  -4   3       12.86       12.01      2.07 o 
  -9  -4   3       21.42       18.27      2.04 o 
  -8  -4   3       21.48       22.99      2.01 o 
  -7  -4   3      456.62      462.56      7.44 o 
  -6  -4   3        2.37       -0.41      1.32 o 
  -5  -4   3       87.44       57.40      1.80 o 
  -4  -4   3        3.33        1.51      0.88 o 
  -3  -4   3     8489.13     9668.94    123.18 o 
  -2  -4   3       83.98       97.24      2.00 o 
  -1  -4   3      354.37      371.01      6.53 o 
   0  -4   3       82.21       83.82      2.24 o 
   1  -4   3      159.72      174.67      3.72 o 
   2  -4   3        7.78        8.14      0.77 o 
   3  -4   3      377.99      369.70      5.78 o 
   4  -4   3      134.40      134.77      2.85 o 
   5  -4   3      213.87      184.41      7.86 o 
   6  -4   3        6.89        5.48      1.55 o 
   7  -4   3       74.92       59.47      3.57 o 
   8  -4   3        3.34        3.89      1.66 o 
   9  -4   3      115.75      102.55      4.05 o 
  10  -4   3        2.80        2.34      2.44 o 
 -11  -3   3        1.93        2.64      1.83 o 
 -10  -3   3       22.95       26.65      2.63 o 
  -9  -3   3       82.79       81.31      3.25 o 
  -8  -3   3       92.32       91.04      3.19 o 
  -7  -3   3       46.76       42.70      2.04 o 
  -6  -3   3        0.21       -0.39      1.07 o 
  -5  -3   3      310.11      346.79      6.42 o 
  -4  -3   3       50.37       55.09      1.62 o 
  -3  -3   3     4720.46     5369.35     68.79 o 
  -2  -3   3        2.30        1.99      0.79 o 
  -1  -3   3      235.43      246.12      3.75 o 
   0  -3   3        3.41        4.64      0.81 o 
   1  -3   3     2286.82     2575.59     38.68 o 
   2  -3   3       94.15      101.52      2.31 o 
   3  -3   3     1728.96     1929.24     25.45 o 
   4  -3   3       43.47       40.16      1.43 o 
   5  -3   3       24.93       16.33      1.14 o 
   6  -3   3        7.55        4.64      1.34 o 
   7  -3   3      306.07      288.62      6.45 o 
   8  -3   3       10.37        8.83      1.74 o 
   9  -3   3        0.01       -1.58      1.55 o 
  10  -3   3        0.65       -0.33      1.72 o 
 -11  -2   3        0.43       -1.59      1.74 o 
 -10  -2   3       12.31       13.61      2.22 o 
  -9  -2   3       51.25       54.11      2.80 o 
  -8  -2   3      121.81      111.74      5.34 o 
  -7  -2   3        6.75        8.60      1.45 o 
  -6  -2   3       20.56       24.42      1.44 o 
  -5  -2   3      668.23      742.51     10.56 o 
  -4  -2   3        0.63        0.22      0.62 o 
  -3  -2   3     2372.78     2594.31     33.62 o 
  -2  -2   3       42.06       41.08      1.70 o 
  -1  -2   3      947.43      990.78     13.13 o 
   0  -2   3       25.11       23.64      0.64 o 
   1  -2   3     3574.72     3865.02     50.60 o 
   2  -2   3      364.53      392.35      5.71 o 
   3  -2   3      620.45      619.48      8.72 o 
   4  -2   3       27.78       27.80      2.10 o 
   5  -2   3       34.52       28.76      1.45 o 
   6  -2   3       15.84       15.10      1.61 o 
   7  -2   3      462.96      447.26     12.87 o 
   8  -2   3       27.16       25.96      2.09 o 
   9  -2   3       77.36       81.37      3.37 o 
  10  -2   3        0.51        1.34      1.66 o 
  11  -2   3        5.13        9.97      2.12 o 
 -11  -1   3        2.85        1.89      1.94 o 
 -10  -1   3       33.46       36.55      2.69 o 
  -9  -1   3       59.42       54.72      2.96 o 
  -8  -1   3        1.51        1.26      1.61 o 
  -7  -1   3       29.90       29.67      1.93 o 
  -6  -1   3      245.90      255.68      4.47 o 
  -5  -1   3     1518.93     1679.85     22.39 o 
  -4  -1   3        6.65        6.93      0.77 o 
  -3  -1   3       20.03       20.55      1.64 o 
  -2  -1   3        2.53        3.25      0.46 o 
  -1  -1   3     2463.52     2604.53     38.59 o 
   0  -1   3       20.34       15.92      1.30 o 
   1  -1   3      370.79      420.10      5.85 o 
   2  -1   3       41.03       38.19      1.02 o 
   3  -1   3     1621.89     1863.88     35.04 o 
   4  -1   3      219.08      235.60      3.89 o 
   5  -1   3      247.49      232.92      3.97 o 
   6  -1   3        7.25        9.45      1.44 o 
   7  -1   3      231.73      206.19      4.99 o 
   8  -1   3       44.89       46.55      2.93 o 
   9  -1   3       25.22       26.15      2.19 o 
  10  -1   3       22.70       23.31      2.20 o 
  11  -1   3       22.84       30.44      2.57 o 
 -11   0   3       15.91       20.07      2.47 o 
 -10   0   3       88.60       92.21      3.90 o 
  -9   0   3      390.20      389.99      8.41 o 
  -8   0   3        1.89        3.25      3.14 o 
  -7   0   3       15.23       15.90      1.72 o 
  -6   0   3       20.59       19.35      2.09 o 
  -5   0   3      483.63      485.54      7.23 o 
  -4   0   3        0.03       -0.42      0.55 o 
  -3   0   3      285.12      304.61      5.24 o 
  -2   0   3        2.98        3.35      0.49 o 
  -1   0   3        0.23        0.19      0.42 o 
   0   0   3       77.41       72.52      1.27 o 
   1   0   3     7821.31     8608.21    154.18 o 
   2   0   3      164.79      171.18      3.92 o 
   3   0   3      669.73      705.87      9.65 o 
   4   0   3        4.61        6.83      0.73 o 
   5   0   3      476.23      488.03      7.22 o 
   6   0   3      127.67      128.56      2.64 o 
   7   0   3      290.99      296.70      6.24 o 
   8   0   3      124.59      125.81      3.97 o 
   9   0   3       98.80      100.27      3.58 o 
  10   0   3        3.04        3.40      1.67 o 
  11   0   3       67.73       71.08      4.83 o 
 -11   1   3        5.37        2.47      2.04 o 
 -10   1   3        4.03        2.22      1.90 o 
  -9   1   3       17.34       17.93      2.31 o 
  -8   1   3       42.41       49.60      3.37 o 
  -7   1   3      175.14      157.52      7.85 o 
  -6   1   3        2.54        1.53      1.10 o 
  -5   1   3      827.05      783.97     11.02 o 
  -4   1   3       92.51       87.62      1.85 o 
  -3   1   3      184.54      172.99      2.88 o 
  -2   1   3       12.84       13.42      0.73 o 
  -1   1   3    11148.05    12041.82    153.96 o 
   0   1   3       17.71       22.05      2.66 o 
   1   1   3     4251.57     4544.45     58.19 o 
   2   1   3        1.94        2.43      0.87 o 
   3   1   3     1465.10     1489.18     75.44 o 
   4   1   3       52.44       49.34      1.31 o 
   5   1   3      993.78      986.52     13.50 o 
   6   1   3        4.77        5.29      0.83 o 
   7   1   3      102.86      124.05      3.72 o 
   8   1   3       61.15       56.24      2.82 o 
   9   1   3      207.63      187.61      9.12 o 
  10   1   3       66.47       69.49      3.11 o 
  11   1   3       31.65       28.99      2.46 o 
  12   1   3        1.23       -2.21      2.57 o 
 -10   2   3       25.05       23.66      2.41 o 
  -9   2   3      312.45      329.43      7.60 o 
  -8   2   3       76.16       73.59      3.18 o 
  -7   2   3      151.98      133.79      3.92 o 
  -6   2   3       19.00       18.01      1.53 o 
  -5   2   3        0.12       -0.58      1.13 o 
  -4   2   3       37.04       36.48      1.37 o 
  -3   2   3      213.02      179.55      3.04 o 
  -2   2   3       32.96       30.28      0.99 o 
  -1   2   3     7621.51     8345.98    106.27 o 
   0   2   3       34.32       32.34      0.79 o 
   1   2   3    43654.98    39028.20   1310.39 o 
   2   2   3        0.87        4.06      0.43 o 
   3   2   3     4295.16     4499.66     76.80 o 
   4   2   3       68.59       65.41      1.52 o 
   5   2   3     2124.82     2211.57     28.97 o 
   6   2   3       29.26       31.63      1.60 o 
   7   2   3        8.16        3.93      0.93 o 
   8   2   3      510.14      483.25     39.13 o 
   9   2   3      224.06      216.96      5.44 o 
  10   2   3        0.20       -2.03      1.54 o 
  11   2   3       32.11       33.70      3.50 o 
  12   2   3        2.74        1.59      2.37 o 
 -10   3   3        0.73        0.06      1.83 o 
  -9   3   3        2.93        1.99      1.64 o 
  -8   3   3        5.86        6.16      1.68 o 
  -7   3   3      267.13      260.97      6.05 o 
  -6   3   3        0.64        0.61      1.19 o 
  -5   3   3      353.28      335.38      6.56 o 
  -4   3   3      417.82      418.88      6.35 o 
  -3   3   3      597.97      630.32     19.25 o 
  -2   3   3      261.94      275.58      4.24 o 
  -1   3   3     4768.60     5211.21     66.60 o 
   0   3   3      365.18      355.24      5.02 o 
   1   3   3    15105.60    15253.97    195.13 o 
   2   3   3      342.79      318.68      4.57 o 
   3   3   3    15253.03    15633.98    200.29 o 
   4   3   3      256.62      265.06      4.69 o 
   5   3   3     1370.44     1618.32     21.46 o 
   6   3   3       74.57       70.48      1.92 o 
   7   3   3      169.78      146.95      3.05 o 
   8   3   3        4.70       -0.86      1.46 o 
   9   3   3       13.35       15.74      2.35 o 
  10   3   3        5.03        6.05      1.84 o 
  11   3   3       12.94        8.16      3.54 o 
  12   3   3        0.13       -2.12      2.23 o 
  -9   4   3        5.52        4.01      1.70 o 
  -8   4   3        4.84        5.93      1.68 o 
  -7   4   3      185.02      175.41      5.07 o 
  -6   4   3       81.71       78.02      2.92 o 
  -5   4   3      279.30      269.22      5.74 o 
  -4   4   3       33.78       30.23      3.34 o 
  -3   4   3     6186.65     6876.76     88.02 o 
  -2   4   3       11.06       11.02      0.87 o 
  -1   4   3     4012.24     4347.52     55.77 o 
   0   4   3      134.01      138.78      2.38 o 
   1   4   3      979.04     1007.94     13.38 o 
   2   4   3       46.32       44.04      1.04 o 
   3   4   3     4037.55     4397.22     66.10 o 
   4   4   3       16.70       24.10      1.28 o 
   5   4   3     1719.54     2336.53     34.97 o 
   6   4   3       12.90       12.90      1.11 o 
   7   4   3      188.95      209.13      3.88 o 
   8   4   3        0.76       -0.09      1.05 o 
   9   4   3      123.68      123.13      3.73 o 
  10   4   3        0.03       -1.63      1.96 o 
  11   4   3        8.06        7.32      2.39 o 
  12   4   3        2.87        7.95      3.12 o 
  -9   5   3        0.12       -0.29      1.71 o 
  -8   5   3        0.69       -1.29      1.63 o 
  -7   5   3      111.04       98.08      3.61 o 
  -6   5   3       65.07       62.75      2.76 o 
  -5   5   3      266.43      257.49      5.67 o 
  -4   5   3        9.90       10.36      1.47 o 
  -3   5   3      713.53      654.08      9.47 o 
  -2   5   3      985.05     1062.33     14.50 o 
  -1   5   3     4403.27     4787.92     61.46 o 
   0   5   3        0.10        0.02      0.63 o 
   1   5   3     3133.37     3211.74     41.34 o 
   2   5   3       61.48       65.38      1.63 o 
   3   5   3      110.33      126.78      2.89 o 
   4   5   3        0.02        0.97      0.85 o 
   5   5   3     4715.66     5607.76     84.43 o 
   6   5   3        8.00       10.13      0.89 o 
   7   5   3      403.06      438.39      6.82 o 
   8   5   3       19.86       18.11      2.65 o 
   9   5   3       61.95       58.72      3.56 o 
  10   5   3        6.38        9.44      2.89 o 
  11   5   3       20.72       20.75      4.42 o 
  12   5   3        5.53        8.91      2.77 o 
  -8   6   3       13.86       13.85      2.14 o 
  -7   6   3       29.11       27.55      2.42 o 
  -6   6   3       16.26       14.06      1.79 o 
  -5   6   3       99.79       88.36      4.42 o 
  -4   6   3      420.50      402.79     12.33 o 
  -3   6   3     1745.02     1881.93     25.19 o 
  -2   6   3      192.54      184.74      3.48 o 
  -1   6   3      189.30      192.95      3.44 o 
   0   6   3        3.68        3.43      1.49 o 
   1   6   3       14.38       22.49      1.00 o 
   2   6   3      137.71      148.13      2.67 o 
   3   6   3      494.06      490.34      7.01 o 
   4   6   3        4.33        5.19      1.03 o 
   5   6   3      176.12      162.92      3.81 o 
   6   6   3       40.69       38.78      1.87 o 
   7   6   3      102.26       82.67      2.81 o 
   8   6   3        0.14       -1.00      1.24 o 
   9   6   3       39.03       25.64      2.43 o 
  10   6   3       39.55       42.03      5.90 o 
  11   6   3        0.73       -0.55      2.60 o 
  12   6   3        6.95        4.55      2.54 o 
  -8   7   3        3.58        1.22      1.89 o 
  -7   7   3       17.40       22.70      3.73 o 
  -6   7   3       16.77       15.21      1.99 o 
  -5   7   3       43.59       39.27      2.29 o 
  -4   7   3      319.08      298.90     16.92 o 
  -3   7   3     1054.82     1047.14     14.78 o 
  -2   7   3        3.20        1.58      0.96 o 
  -1   7   3        3.16        6.19      1.13 o 
   0   7   3      257.15      267.22      5.24 o 
   1   7   3     3049.88     3262.10     77.55 o 
   2   7   3       52.34       38.03      3.22 o 
   3   7   3      318.29      318.48      4.95 o 
   4   7   3        5.81        6.02      1.09 o 
   5   7   3        0.05        0.97      0.99 o 
   6   7   3        1.08       -1.11      2.11 o 
   7   7   3      409.94      394.85      7.84 o 
   8   7   3       49.43       44.78      2.32 o 
   9   7   3      209.21      166.58      4.64 o 
  10   7   3        0.88        3.09      2.23 o 
  11   7   3        1.12        0.46      2.70 o 
  12   7   3       12.00       15.78      3.17 o 
  -7   8   3       77.70       82.90      3.78 o 
  -6   8   3      144.89      137.69      5.14 o 
  -5   8   3      118.05      111.88      3.75 o 
  -4   8   3       76.20       64.26      2.73 o 
  -3   8   3      254.83      215.57     11.87 o 
  -2   8   3      113.60      110.51      3.64 o 
  -1   8   3        2.46       -0.05      1.17 o 
   0   8   3        4.97        3.05      0.89 o 
   1   8   3       25.66       27.16      2.12 o 
   2   8   3        0.09        0.39      0.72 o 
   3   8   3      220.33      228.13      4.55 o 
   4   8   3        5.62        5.48      0.78 o 
   5   8   3      190.53      214.11      4.82 o 
   6   8   3      202.53      187.57      5.35 o 
   7   8   3     1515.89     1497.61     62.93 o 
   8   8   3        0.06       -1.93      1.29 o 
   9   8   3        4.62        3.74      2.89 o 
  10   8   3       13.19        8.54      1.89 o 
  11   8   3        9.05        1.45      2.18 o 
  12   8   3       16.22       13.05      2.58 o 
  -6   9   3       72.13       76.75      4.58 o 
  -5   9   3      171.58      179.13      5.09 o 
  -4   9   3        0.39       -0.80      1.35 o 
  -3   9   3       63.25       56.13      3.34 o 
  -2   9   3       13.94       12.48      1.47 o 
  -1   9   3      167.00      134.05      4.72 o 
   0   9   3        8.89        9.12      1.06 o 
   1   9   3      100.71       96.99      2.85 o 
   2   9   3        0.68       -1.27      1.05 o 
   3   9   3      270.42      271.80      5.41 o 
   4   9   3       13.72       12.89      1.42 o 
   5   9   3       65.56       61.39      2.46 o 
   6   9   3       71.59       53.08      2.63 o 
   7   9   3       93.99       93.35      8.12 o 
   8   9   3       23.81       24.15      2.09 o 
   9   9   3       14.46       15.33      4.02 o 
  10   9   3       19.22       21.99      2.14 o 
  11   9   3       23.79       24.45      5.25 o 
  12   9   3        0.09        1.27      2.36 o 
  -5  10   3      204.92      213.31      7.48 o 
  -4  10   3        3.15        2.84      2.26 o 
  -3  10   3       12.71       16.04      4.97 o 
  -2  10   3       79.72       75.01      6.60 o 
  -1  10   3      270.68      268.02      6.11 o 
   0  10   3        8.22        6.27      1.12 o 
   1  10   3      152.54      129.24      7.41 o 
   2  10   3        1.12       -0.33      1.13 o 
   3  10   3       15.06       13.15      1.26 o 
   4  10   3        0.77       -2.96      2.37 o 
   5  10   3      948.01      997.28     16.92 o 
   6  10   3      364.03      376.22      7.85 o 
   7  10   3      112.62      106.38      3.76 o 
   8  10   3        0.65       -0.81      1.56 o 
   9  10   3      128.25      135.95      5.44 o 
  10  10   3        2.17        1.27      1.63 o 
  11  10   3       18.62       21.74      2.83 o 
  12  10   3        0.23        2.02      2.36 o 
  -5  11   3       70.43       82.78      4.74 o 
  -4  11   3       30.33       34.00      3.31 o 
  -3  11   3        7.78        8.87      2.83 o 
  -2  11   3       19.64       21.78      3.80 o 
  -1  11   3       25.51       22.73      1.96 o 
   0  11   3       15.20       15.31      1.81 o 
   1  11   3      408.56      417.04     10.44 o 
   2  11   3       12.06        8.57      1.29 o 
   3  11   3      153.02      153.26      4.14 o 
   4  11   3       12.70       16.19      3.88 o 
   5  11   3      414.66      366.74     18.76 o 
   6  11   3        2.15        3.25      1.89 o 
   7  11   3      141.14      143.25      4.35 o 
   8  11   3       40.26       41.36      2.50 o 
   9  11   3        4.82        5.57      1.66 o 
  10  11   3        8.34       10.07      1.88 o 
  11  11   3       32.99       32.45      2.73 o 
  -3  12   3      108.57      123.78      6.60 o 
  -2  12   3       23.00       25.95      2.84 o 
  -1  12   3       55.54       54.52      2.80 o 
   0  12   3        0.24       -2.07      1.38 o 
   1  12   3      180.82      169.44      5.90 o 
   2  12   3        1.66        0.60      1.95 o 
   3  12   3        4.68       -1.61      1.98 o 
   4  12   3      138.14      135.45      5.35 o 
   5  12   3       39.42       37.52      2.51 o 
   6  12   3       70.41       67.70      4.39 o 
   7  12   3      318.53      329.73      7.43 o 
   8  12   3        0.02        0.61      1.56 o 
   9  12   3      123.74      133.20      4.46 o 
  10  12   3       22.34       27.99      2.49 o 
  11  12   3       65.12       78.32      3.75 o 
  -2  13   3       13.61       17.56      2.84 o 
  -1  13   3      107.98      124.20      5.29 o 
   0  13   3        0.80        1.11      2.27 o 
   1  13   3        4.76        0.75      2.00 o 
   2  13   3       77.98       75.73      4.23 o 
   3  13   3      249.54      231.16      7.44 o 
   4  13   3       80.73       81.36      4.33 o 
   5  13   3        0.04        1.81      2.28 o 
   6  13   3       35.05       27.72      3.03 o 
   7  13   3       99.50       89.69      4.54 o 
   8  13   3        0.10       -0.78      1.89 o 
   9  13   3      154.72      163.76      5.84 o 
  10  13   3        6.08        4.34      1.84 o 
  -1  14   3       55.64       58.71      4.29 o 
   0  14   3       22.34       25.28      3.13 o 
   1  14   3       25.63       26.05      3.03 o 
   2  14   3       19.06       20.51      2.92 o 
   3  14   3       35.08       25.19      3.14 o 
   4  14   3       87.07       76.68      4.46 o 
   5  14   3        0.65        1.74      2.24 o 
   6  14   3        2.37        2.52      2.22 o 
   7  14   3       20.06       20.68      2.81 o 
   8  14   3        1.99        0.64      2.15 o 
   9  14   3       85.10       90.80      5.25 o 
   2  15   3       13.29       11.77      2.85 o 
   3  15   3        6.36       10.10      2.83 o 
   4  15   3        8.42        8.18      2.46 o 
   5  15   3       76.85       76.31      4.48 o 
   6  15   3        0.33        0.30      2.15 o 
   7  15   3       92.93      112.48      5.59 o 
  -6 -13   4       96.88      109.62      6.60 o 
  -5 -13   4        3.69        3.52      3.77 o 
  -4 -13   4        5.82        7.57      2.37 o 
  -3 -13   4        0.14       -0.19      2.09 o 
  -2 -13   4      113.40      120.37      5.64 o 
  -1 -13   4       22.37       25.26      3.54 o 
  -8 -12   4       42.60       52.67      4.02 o 
  -7 -12   4       10.31       11.85      2.74 o 
  -6 -12   4       49.47       57.20      3.82 o 
  -5 -12   4        0.57        4.27      2.03 o 
  -4 -12   4       15.17       19.94      2.81 o 
  -3 -12   4        6.15        8.77      2.27 o 
  -2 -12   4      112.82      117.28      4.21 o 
  -1 -12   4       91.20       94.02      3.82 o 
   0 -12   4       72.43       78.04      3.54 o 
   1 -12   4        3.04        6.32      2.00 o 
  -9 -11   4        2.71        5.58      2.31 o 
  -8 -11   4        1.57       -0.07      2.47 o 
  -7 -11   4        0.50        1.94      2.15 o 
  -6 -11   4      157.50      169.34      6.28 o 
  -5 -11   4       33.19       25.27      2.71 o 
  -4 -11   4      348.21      330.22      9.42 o 
  -3 -11   4       56.09       55.63      2.91 o 
  -2 -11   4      138.54      142.04      4.57 o 
  -1 -11   4       12.74       13.39      1.89 o 
   0 -11   4      397.45      413.26      8.94 o 
   1 -11   4        5.99        6.00      1.93 o 
   2 -11   4       62.80       65.52      3.30 o 
   3 -11   4        1.47        1.34      2.43 o 
  -9 -10   4        4.09        4.54      2.15 o 
  -8 -10   4       62.04       68.77      4.01 o 
  -7 -10   4       16.07       14.48      2.48 o 
  -6 -10   4        2.74        1.58      2.11 o 
  -5 -10   4        9.63        5.78      2.15 o 
  -4 -10   4       43.72       51.06      2.61 o 
  -3 -10   4       26.29       29.12      2.51 o 
  -2 -10   4      131.33      121.61      5.34 o 
  -1 -10   4        0.45       -0.10      1.44 o 
   0 -10   4      348.44      346.12      8.88 o 
   1 -10   4       10.30       14.09      2.98 o 
   2 -10   4       39.57       39.35      2.58 o 
   3 -10   4        0.01       -1.03      2.06 o 
   4 -10   4       42.75       41.41      3.62 o 
 -10  -9   4        2.43        0.57      2.70 o 
  -9  -9   4        6.01       10.10      2.22 o 
  -8  -9   4      317.65      348.00     12.19 o 
  -7  -9   4       46.64       48.14      3.35 o 
  -6  -9   4      536.20      517.59     12.57 o 
  -5  -9   4        6.00        0.87      1.59 o 
  -4  -9   4      705.03      654.73     11.93 o 
  -3  -9   4        1.77        0.44      1.42 o 
  -2  -9   4      186.31      194.36      4.99 o 
  -1  -9   4        0.74        0.67      1.38 o 
   0  -9   4       46.27       43.17      2.44 o 
   1  -9   4       46.40       47.04      2.63 o 
   2  -9   4        1.01        1.02      1.44 o 
   3  -9   4       10.12       13.20      1.92 o 
   4  -9   4        0.12       -2.87      1.91 o 
   5  -9   4        0.02        3.93      2.23 o 
 -10  -8   4       20.18       20.94      2.66 o 
  -9  -8   4        0.02       -1.00      1.54 o 
  -8  -8   4       25.65       24.49      2.12 o 
  -7  -8   4        1.23        1.79      1.66 o 
  -6  -8   4       24.72       24.40      2.26 o 
  -5  -8   4      137.47      124.36      3.75 o 
  -4  -8   4       78.06       68.63      2.72 o 
  -3  -8   4        0.06        1.03      1.26 o 
  -2  -8   4     1216.39     1175.87     34.79 o 
  -1  -8   4        5.28        2.46      1.45 o 
   0  -8   4      320.73      303.26     15.51 o 
   1  -8   4       67.39       62.59      5.04 o 
   2  -8   4     1506.17     1580.65     25.62 o 
   3  -8   4       12.84        8.91      1.68 o 
   4  -8   4      110.89      109.68      4.85 o 
   5  -8   4        6.39        6.17      2.24 o 
   6  -8   4        0.00       -1.91      3.54 o 
 -11  -7   4        0.35        1.99      2.83 o 
 -10  -7   4       55.30       60.00      3.82 o 
  -9  -7   4        0.66        0.75      1.47 o 
  -8  -7   4       55.11       54.29      2.72 o 
  -7  -7   4        8.11        9.29      1.60 o 
  -6  -7   4     1727.88     1746.19     23.90 o 
  -5  -7   4      233.10      218.17      5.42 o 
  -4  -7   4      151.24      148.92      3.22 o 
  -3  -7   4       39.69       41.91      2.10 o 
  -2  -7   4      939.51      927.55     15.47 o 
  -1  -7   4       16.47       19.31      1.72 o 
   0  -7   4     1065.51     1089.92     18.00 o 
   1  -7   4      308.20      292.76     10.12 o 
   2  -7   4     1644.10     1626.08     25.99 o 
   3  -7   4       14.95       14.53      1.82 o 
   4  -7   4       11.39       11.37      2.11 o 
   5  -7   4       27.42       23.08      2.57 o 
   6  -7   4        6.35        9.27      2.32 o 
   7  -7   4        6.24        2.45      2.23 o 
 -11  -6   4        3.40        5.04      2.36 o 
 -10  -6   4      116.27      121.53      5.31 o 
  -9  -6   4       22.35       25.87      2.63 o 
  -8  -6   4      382.08      361.87     13.10 o 
  -7  -6   4       23.36       23.40      1.79 o 
  -6  -6   4      252.67      262.98      4.94 o 
  -5  -6   4       53.09       55.93      1.93 o 
  -4  -6   4       90.70       78.16      2.15 o 
  -3  -6   4       34.62       33.30      1.39 o 
  -2  -6   4        0.42        0.56      1.06 o 
  -1  -6   4      550.69      587.34     10.28 o 
   0  -6   4     1851.08     1924.05     29.90 o 
   1  -6   4        0.49       -0.81      1.18 o 
   2  -6   4      538.58      560.74     14.14 o 
   3  -6   4       44.47       45.89      2.34 o 
   4  -6   4      280.40      305.84      6.55 o 
   5  -6   4       26.13       26.80      3.85 o 
   6  -6   4       10.21       13.00      2.35 o 
   7  -6   4       10.57        7.82      2.40 o 
   8  -6   4        1.39        0.16      2.22 o 
 -11  -5   4        3.88        5.86      2.46 o 
 -10  -5   4       78.56       85.15      4.45 o 
  -9  -5   4        2.06        1.38      1.74 o 
  -8  -5   4      239.20      240.11      4.89 o 
  -7  -5   4       43.09       36.24      1.90 o 
  -6  -5   4       91.00       83.95      2.44 o 
  -5  -5   4        5.77        3.64      1.03 o 
  -4  -5   4       10.82        4.98      0.96 o 
  -3  -5   4       47.75       48.10      1.54 o 
  -2  -5   4       70.53       55.30      1.58 o 
  -1  -5   4      159.65      164.06      3.85 o 
   0  -5   4     1183.45     1249.42     19.80 o 
   1  -5   4        4.82        4.06      1.12 o 
   2  -5   4      842.79      832.84     13.92 o 
   3  -5   4        4.82        6.19      1.24 o 
   4  -5   4      153.97      153.93      4.39 o 
   5  -5   4       29.41       26.44      2.54 o 
   6  -5   4      237.03      217.47      7.98 o 
   7  -5   4       14.62       17.02      2.54 o 
   8  -5   4       31.87       31.99      3.28 o 
   9  -5   4        4.91        4.71      2.57 o 
 -11  -4   4       34.19       32.83      4.65 o 
 -10  -4   4        4.95        7.41      1.90 o 
  -9  -4   4       11.74       14.79      1.93 o 
  -8  -4   4      282.19      265.51      6.10 o 
  -7  -4   4       31.81       28.53      1.74 o 
  -6  -4   4      174.37      147.33      7.45 o 
  -5  -4   4        3.28        2.81      1.08 o 
  -4  -4   4       14.04       10.23      1.11 o 
  -3  -4   4      214.88      252.44      4.23 o 
  -2  -4   4       59.74       50.73      1.48 o 
  -1  -4   4      388.73      426.97      7.50 o 
   0  -4   4      169.63      194.97      4.09 o 
   1  -4   4       47.64       41.01      1.66 o 
   2  -4   4     1496.89     1603.34     21.41 o 
   3  -4   4       95.64       98.08      2.49 o 
   4  -4   4      105.88       97.96      2.39 o 
   5  -4   4       12.61       13.54      1.50 o 
   6  -4   4       24.24       16.17      1.73 o 
   7  -4   4        3.08        2.45      1.53 o 
   8  -4   4       21.06       23.09      3.90 o 
   9  -4   4        1.67        3.12      2.33 o 
 -11  -3   4        0.04       -0.85      1.79 o 
 -10  -3   4       11.02       12.63      2.04 o 
  -9  -3   4        0.72        1.19      1.55 o 
  -8  -3   4      279.63      265.28      6.06 o 
  -7  -3   4       18.16       17.66      1.42 o 
  -6  -3   4      521.36      533.13      8.21 o 
  -5  -3   4        4.16        3.22      1.00 o 
  -4  -3   4      510.48      593.78      8.62 o 
  -3  -3   4       21.06       20.41      1.08 o 
  -2  -3   4      610.47      567.84      8.03 o 
  -1  -3   4        4.49        4.22      0.56 o 
   0  -3   4      762.08      775.76     12.45 o 
   1  -3   4        0.00        0.10      0.67 o 
   2  -3   4      314.06      317.47      4.93 o 
   3  -3   4      189.25      189.72      3.49 o 
   4  -3   4      160.20      158.23      3.13 o 
   5  -3   4       48.14       47.60      1.70 o 
   6  -3   4       80.34       79.03      2.85 o 
   7  -3   4       36.73       32.57      2.78 o 
   8  -3   4       14.11       16.80      1.92 o 
   9  -3   4       19.78       21.57      2.26 o 
  10  -3   4        0.03       -0.32      1.72 o 
 -11  -2   4        0.01        0.01      2.24 o 
 -10  -2   4       65.57       64.47      3.23 o 
  -9  -2   4       31.32       30.71      2.37 o 
  -8  -2   4       29.68       26.28      2.03 o 
  -7  -2   4       29.35       27.95      1.91 o 
  -6  -2   4      230.39      212.58      4.04 o 
  -5  -2   4      285.78      290.78      4.88 o 
  -4  -2   4      117.88      142.76     18.15 o 
  -3  -2   4       99.56      105.76      2.51 o 
  -2  -2   4      347.70      311.28      5.42 o 
  -1  -2   4       69.17       72.91      1.73 o 
   0  -2   4       37.22       37.61      0.94 o 
   1  -2   4      184.52      198.15      3.18 o 
   2  -2   4     1523.31     1768.22     23.25 o 
   3  -2   4        3.50        2.95      0.84 o 
   4  -2   4       39.03       21.33      1.20 o 
   5  -2   4      121.96      119.30      3.02 o 
   6  -2   4      328.94      318.17      6.54 o 
   7  -2   4        0.16       -0.24      1.38 o 
   8  -2   4        0.25        0.24      1.34 o 
   9  -2   4        6.02        5.24      1.71 o 
  10  -2   4        4.84        3.99      1.76 o 
 -11  -1   4        0.68        0.19      1.90 o 
 -10  -1   4       73.64       73.18      3.41 o 
  -9  -1   4       30.54       31.91      2.51 o 
  -8  -1   4      128.64      113.19      3.78 o 
  -7  -1   4       15.16       13.67      1.66 o 
  -6  -1   4     1582.67     1725.84     23.28 o 
  -5  -1   4       14.46       13.58      1.12 o 
  -4  -1   4       71.82      111.41      2.67 o 
  -3  -1   4       48.95       53.77      1.62 o 
  -2  -1   4       33.94       22.39      0.83 o 
  -1  -1   4        9.69        9.25      0.68 o 
   0  -1   4     2991.96     2971.27     98.29 o 
   1  -1   4       45.96       43.68      1.08 o 
   2  -1   4     1873.15     2107.66     27.46 o 
   3  -1   4      236.12      234.23      3.83 o 
   4  -1   4     2763.04     3063.10     45.92 o 
   5  -1   4       16.81       13.48      0.99 o 
   6  -1   4      797.82      827.71     11.85 o 
   7  -1   4       10.12        5.35      1.54 o 
   8  -1   4       58.05       52.63      2.58 o 
   9  -1   4        0.10        2.20      1.76 o 
  10  -1   4      100.90      107.99      4.02 o 
  11  -1   4       40.87       43.14      2.87 o 
 -11   0   4       10.61       11.01      2.33 o 
 -10   0   4       39.66       36.23      2.76 o 
  -9   0   4       49.67       40.99      2.80 o 
  -8   0   4      112.71      103.53      3.79 o 
  -7   0   4       10.52        8.86      1.70 o 
  -6   0   4       51.01       58.24      2.36 o 
  -5   0   4       16.68       14.01      1.54 o 
  -4   0   4     1366.83     1421.27     21.87 o 
  -3   0   4       18.79       20.58      1.19 o 
  -2   0   4      178.94      166.32      4.81 o 
  -1   0   4     2521.05     2746.92     35.39 o 
   0   0   4    20011.68    20193.72    457.13 o 
   1   0   4     2262.18     2362.85     39.53 o 
   2   0   4      228.40      257.74      4.90 o 
   3   0   4       25.09       17.88      3.09 o 
   4   0   4       11.16       16.31      0.88 o 
   5   0   4        0.02        0.34      0.69 o 
   6   0   4      691.15      656.36      9.57 o 
   7   0   4       16.39       14.86      1.68 o 
   8   0   4      944.89      992.97     16.83 o 
   9   0   4        5.54        4.83      1.60 o 
  10   0   4        0.07        0.52      1.61 o 
  11   0   4        0.07       -2.39      1.59 o 
 -10   1   4        3.60        3.13      1.97 o 
  -9   1   4       51.73       53.60      3.08 o 
  -8   1   4     1338.49     1342.27     22.21 o 
  -7   1   4      338.49      345.00      7.20 o 
  -6   1   4        2.57        2.15      1.43 o 
  -5   1   4       15.82       18.45      1.04 o 
  -4   1   4      459.86      498.17      7.29 o 
  -3   1   4      153.38      147.27      2.62 o 
  -2   1   4     7024.29     7311.19    107.45 o 
  -1   1   4     7341.63     7945.40    101.55 o 
   0   1   4    51588.28    46824.52    686.56 o 
   1   1   4     4331.99     4687.95     59.97 o 
   2   1   4       14.31        4.70      0.67 o 
   3   1   4       31.23       29.61      1.15 o 
   4   1   4       51.49       45.12      2.11 o 
   5   1   4       78.73       75.46      1.85 o 
   6   1   4      124.38      132.81      2.78 o 
   7   1   4        2.39        2.75      1.34 o 
   8   1   4      285.21      256.32     11.79 o 
   9   1   4       29.53       26.54      3.58 o 
  10   1   4        7.67        9.25      3.14 o 
  11   1   4        1.97        1.66      1.95 o 
  12   1   4       63.82       63.60      4.42 o 
 -10   2   4        6.44        6.72      2.13 o 
  -9   2   4       25.90       28.01      2.58 o 
  -8   2   4        8.73       18.05      2.15 o 
  -7   2   4       55.93       61.28      2.73 o 
  -6   2   4       68.95       58.97      2.39 o 
  -5   2   4       10.34        8.40      0.84 o 
  -4   2   4        0.10       -0.55      0.86 o 
  -3   2   4       84.62       88.76      1.92 o 
  -2   2   4     1726.14     1840.73     24.04 o 
  -1   2   4     4354.15     4579.56     58.66 o 
   0   2   4    23551.85    24587.14    361.55 o 
   1   2   4     4511.19     4863.97     72.87 o 
   2   2   4     3095.87     3332.25    104.40 o 
   3   2   4       54.54       54.56      1.71 o 
   4   2   4      533.55      526.07      8.63 o 
   5   2   4       85.42       86.64      1.99 o 
   6   2   4      271.92      317.47      5.16 o 
   7   2   4        0.10        0.56      0.98 o 
   8   2   4     3377.39     3326.48    130.97 o 
   9   2   4        0.09       -4.09      2.73 o 
  10   2   4       99.80      102.45      3.69 o 
  11   2   4        0.25       -2.46      1.64 o 
  12   2   4        1.70        4.58      2.91 o 
 -10   3   4       67.30       74.83      4.61 o 
  -9   3   4        1.66        3.02      1.74 o 
  -8   3   4       69.54       66.93      3.06 o 
  -7   3   4       50.57       51.91      2.63 o 
  -6   3   4      224.44      214.46      5.04 o 
  -5   3   4       13.85        8.30      1.34 o 
  -4   3   4        0.03       -1.04      1.13 o 
  -3   3   4      289.91      318.47      4.97 o 
  -2   3   4      151.45      167.26      3.37 o 
  -1   3   4     1800.34     1879.24     24.47 o 
   0   3   4     9514.04    10366.69    132.34 o 
   1   3   4     1622.98     1709.81     26.05 o 
   2   3   4      204.74      212.38      3.27 o 
   3   3   4      110.62      105.93      2.00 o 
   4   3   4     1335.08     1382.12     18.34 o 
   5   3   4       20.51       15.27      1.32 o 
   6   3   4     2825.49     3064.89     40.00 o 
   7   3   4       34.75       32.71      1.50 o 
   8   3   4      360.86      339.10     21.27 o 
   9   3   4       19.68       17.75      1.99 o 
  10   3   4        8.28        8.37      1.80 o 
  11   3   4        3.75        6.23      2.33 o 
  12   3   4       19.35       19.39      2.99 o 
  -9   4   4        9.39        9.84      1.94 o 
  -8   4   4       22.13       25.81      2.93 o 
  -7   4   4        1.07        0.40      1.39 o 
  -6   4   4       84.29       83.82      3.00 o 
  -5   4   4       99.70       92.92      3.84 o 
  -4   4   4     1310.60     1335.81     18.17 o 
  -3   4   4      861.41      903.02     12.54 o 
  -2   4   4       55.37       45.38      1.67 o 
  -1   4   4       47.59       50.13      1.37 o 
   0   4   4       10.11       11.43      0.74 o 
   1   4   4        0.70        0.38      0.49 o 
   2   4   4      749.59      758.35     11.77 o 
   3   4   4       39.75       40.51      2.22 o 
   4   4   4     3444.05     4193.56     54.07 o 
   5   4   4        4.55        1.13      1.02 o 
   6   4   4     2729.70     3009.20     99.27 o 
   7   4   4       23.14       22.97      1.32 o 
   8   4   4        3.05        1.00      1.17 o 
   9   4   4        1.84        1.14      1.64 o 
  10   4   4      154.49      157.76      7.93 o 
  11   4   4       15.57       15.80      2.71 o 
  12   4   4       25.82       25.90      5.15 o 
  -9   5   4        0.45       -0.21      1.82 o 
  -8   5   4       59.76       60.41      3.12 o 
  -7   5   4        1.64        2.82      1.70 o 
  -6   5   4        1.82        1.59      1.45 o 
  -5   5   4       17.40       10.96      1.59 o 
  -4   5   4      439.66      417.84      7.83 o 
  -3   5   4       75.40       73.93      2.04 o 
  -2   5   4       80.82       71.64      1.91 o 
  -1   5   4       27.77       19.12      1.53 o 
   0   5   4     1739.78     1878.27     24.60 o 
   1   5   4        2.47        2.88      0.62 o 
   2   5   4     2479.43     2681.92     34.71 o 
   3   5   4      138.60      144.38      3.21 o 
   4   5   4       14.85       14.97      1.20 o 
   5   5   4      103.09      110.67      3.04 o 
   6   5   4      457.64      485.78      7.27 o 
   7   5   4       13.63       14.66      1.09 o 
   8   5   4        0.77        0.36      1.22 o 
   9   5   4        2.61        0.09      3.48 o 
  10   5   4       39.59       41.55      4.76 o 
  11   5   4        5.79        3.78      2.37 o 
  12   5   4      154.43      180.25      7.11 o 
  -8   6   4        4.58        3.74      1.86 o 
  -7   6   4       34.58       39.36      2.61 o 
  -6   6   4        5.76        7.03      1.69 o 
  -5   6   4       47.69       47.87      2.97 o 
  -4   6   4      701.64      692.60     12.02 o 
  -3   6   4      100.33       97.45      2.48 o 
  -2   6   4       54.85       43.92      1.60 o 
  -1   6   4      148.40      143.11      2.83 o 
   0   6   4        6.40        5.37      0.98 o 
   1   6   4       49.21       42.17      1.30 o 
   2   6   4      122.49      149.30      2.70 o 
   3   6   4       13.18       14.60      0.76 o 
   4   6   4     1238.61     1421.66     22.47 o 
   5   6   4        6.26        6.25      1.11 o 
   6   6   4      114.25      119.25      3.28 o 
   7   6   4        1.73        1.59      1.19 o 
   8   6   4      312.10      281.68     15.52 o 
   9   6   4        1.11       -1.59      1.61 o 
  10   6   4      149.43      128.22      5.37 o 
  11   6   4        2.11       -0.57      2.02 o 
  12   6   4       13.29        8.43      2.56 o 
  -8   7   4        2.55        2.85      1.92 o 
  -7   7   4        8.18        7.07      1.97 o 
  -6   7   4       72.62       73.11      3.13 o 
  -5   7   4       27.99       24.80      2.03 o 
  -4   7   4      399.85      389.65      7.74 o 
  -3   7   4       16.90       15.40      1.41 o 
  -2   7   4      569.68      586.05      8.80 o 
  -1   7   4       93.90       90.60      2.43 o 
   0   7   4       10.95       10.91      1.10 o 
   1   7   4       14.56       12.22      1.97 o 
   2   7   4       26.84       34.57      1.30 o 
   3   7   4        5.04        3.78      1.10 o 
   4   7   4      912.67      912.23     15.03 o 
   5   7   4        4.77        5.66      1.11 o 
   6   7   4        5.81        5.79      1.20 o 
   7   7   4       13.25       12.76      1.57 o 
   8   7   4      290.62      302.40      6.60 o 
   9   7   4       37.32       27.37      2.47 o 
  10   7   4       40.37       45.98      3.47 o 
  11   7   4        0.94       -0.89      1.95 o 
  12   7   4        4.01        0.75      3.72 o 
  -7   8   4        9.58        9.05      2.10 o 
  -6   8   4       92.10       86.50      3.61 o 
  -5   8   4       16.91       22.28      2.02 o 
  -4   8   4        5.07        1.58      1.51 o 
  -3   8   4        0.19       -1.98      1.32 o 
  -2   8   4      169.00      174.66      3.65 o 
  -1   8   4       64.17       62.41      1.93 o 
   0   8   4      460.97      460.44      7.10 o 
   1   8   4      222.93      233.02      6.01 o 
   2   8   4       32.81       41.95      1.49 o 
   3   8   4        0.01        0.32      0.87 o 
   4   8   4      364.23      351.67      6.80 o 
   5   8   4       21.51       16.69      1.51 o 
   6   8   4      174.63      165.21      4.21 o 
   7   8   4       25.21       19.86      3.16 o 
   8   8   4        0.86       -0.53      1.36 o 
   9   8   4       22.61       22.35      2.07 o 
  10   8   4      337.98      311.18     20.77 o 
  11   8   4        0.12       -0.81      1.89 o 
  12   8   4       38.89       39.40      3.64 o 
  -6   9   4       28.32       21.93      2.36 o 
  -5   9   4        3.87        4.20      1.88 o 
  -4   9   4       12.39       17.34      2.52 o 
  -3   9   4      193.55      192.35      4.87 o 
  -2   9   4      448.08      443.49     15.68 o 
  -1   9   4      103.37      101.82      3.19 o 
   0   9   4      220.65      216.73      4.85 o 
   1   9   4       11.55       13.14      1.52 o 
   2   9   4      151.61      142.20      3.48 o 
   3   9   4       20.43       19.27      1.17 o 
   4   9   4        7.77        3.70      1.18 o 
   5   9   4       37.90       35.86      1.98 o 
   6   9   4       32.51       32.86      2.22 o 
   7   9   4       26.22       21.91      3.69 o 
   8   9   4        1.92        2.60      1.45 o 
   9   9   4        6.17        5.97      2.75 o 
  10   9   4      405.81      415.06     10.21 o 
  11   9   4        0.39        3.11      2.08 o 
  12   9   4      121.30      121.76      5.85 o 
  -5  10   4        5.22        0.88      2.34 o 
  -4  10   4       21.36       20.09      2.20 o 
  -3  10   4      144.07      145.06      5.49 o 
  -2  10   4      192.43      192.57      6.50 o 
  -1  10   4       19.66       22.34      1.67 o 
   0  10   4        7.02        5.35      1.09 o 
   1  10   4       17.77       15.73      2.51 o 
   2  10   4      490.29      466.01      8.57 o 
   3  10   4        0.77        0.75      0.81 o 
   4  10   4        9.35        7.37      1.83 o 
   5  10   4        3.37        0.33      1.55 o 
   6  10   4      692.11      678.57     12.37 o 
   7  10   4      131.27      122.11      5.39 o 
   8  10   4      165.11      179.64      4.93 o 
   9  10   4        0.80       -0.64      1.49 o 
  10  10   4       35.77       33.54      2.73 o 
  11  10   4        8.95        8.99      2.39 o 
  12  10   4      173.45      183.02      7.22 o 
  -5  11   4        2.14        2.66      2.43 o 
  -4  11   4        1.24        1.62      2.57 o 
  -3  11   4       87.42       87.23      4.36 o 
  -2  11   4      623.42      643.22     14.78 o 
  -1  11   4      114.70      115.10      3.12 o 
   0  11   4        5.40        6.92      1.23 o 
   1  11   4        0.50       -1.43      0.95 o 
   2  11   4      447.01      431.84      8.95 o 
   3  11   4       15.98       17.21      1.73 o 
   4  11   4      378.92      374.49      9.67 o 
   5  11   4       47.93       46.29      3.94 o 
   6  11   4     1206.89     1282.45     21.49 o 
   7  11   4       67.38       61.24      2.90 o 
   8  11   4      141.58      129.59      4.15 o 
   9  11   4        7.31        6.38      1.66 o 
  10  11   4        1.64        4.18      1.66 o 
  11  11   4        0.39        1.06      1.83 o 
  -3  12   4        8.94        7.38      2.47 o 
  -2  12   4        1.81        4.13      2.11 o 
  -1  12   4        0.01        0.20      1.52 o 
   0  12   4        0.31        3.27      1.59 o 
   1  12   4        0.05       -0.94      1.28 o 
   2  12   4        5.00        4.09      2.04 o 
   3  12   4       11.08        8.96      1.73 o 
   4  12   4      234.92      213.96      5.32 o 
   5  12   4       19.64       18.29      3.70 o 
   6  12   4       70.00       72.41      3.96 o 
   7  12   4       19.33       17.33      2.02 o 
   8  12   4      287.22      271.27      6.67 o 
   9  12   4        0.05        2.00      1.62 o 
  10  12   4       55.54       55.58      3.09 o 
  11  12   4        0.79        0.54      1.88 o 
  -2  13   4        0.10        1.66      2.35 o 
  -1  13   4        9.25        7.93      3.04 o 
   0  13   4       57.64       60.02      2.89 o 
   1  13   4        2.98        2.48      2.03 o 
   2  13   4      137.36      128.06      5.31 o 
   3  13   4        1.51       -1.38      2.35 o 
   4  13   4       19.26       19.71      2.83 o 
   5  13   4       44.99       49.93      3.62 o 
   6  13   4      215.86      178.08     16.74 o 
   7  13   4        1.41        3.69      2.19 o 
   8  13   4        0.72        1.10      1.57 o 
   9  13   4        2.74        3.52      1.80 o 
  10  13   4      141.51      150.44      5.33 o 
  -1  14   4        0.55        0.89      2.35 o 
   0  14   4       64.13       70.44      4.37 o 
   1  14   4        6.97        4.93      4.19 o 
   2  14   4       87.70       86.83      7.02 o 
   3  14   4       33.91       37.65      3.42 o 
   4  14   4        1.52       -0.39      2.20 o 
   5  14   4       57.29       57.55      3.87 o 
   6  14   4      237.90      222.36      7.55 o 
   7  14   4       12.43       18.25      2.64 o 
   8  14   4       10.18       12.60      2.52 o 
   9  14   4        3.47        2.22      2.43 o 
   1  15   4       10.79        8.28      2.82 o 
   2  15   4       31.61       38.81      3.60 o 
   3  15   4       57.27       53.39      3.95 o 
   4  15   4       50.72       46.35      3.82 o 
   5  15   4        0.47        0.05      2.09 o 
   6  15   4       31.56       31.14      3.20 o 
   7  15   4        0.00        1.53      2.20 o 
   8  15   4       33.85       35.69      3.63 o 
  -7 -12   5        9.30       12.88      2.71 o 
  -6 -12   5       10.56       11.47      2.47 o 
  -5 -12   5      160.16      167.13      6.53 o 
  -4 -12   5        0.80       -0.64      2.60 o 
  -3 -12   5       93.30       76.42      4.35 o 
  -2 -12   5        5.81        2.95      2.60 o 
  -1 -12   5        0.80        1.28      1.76 o 
   0 -12   5        0.48       -1.90      2.52 o 
   1 -12   5      220.11      255.41      6.96 o 
  -8 -11   5        1.39        3.76      2.38 o 
  -7 -11   5       65.18       73.23      4.39 o 
  -6 -11   5        0.02       -0.88      1.96 o 
  -5 -11   5        2.91        4.49      2.04 o 
  -4 -11   5        8.83        7.27      2.15 o 
  -3 -11   5       33.32       38.02      2.61 o 
  -2 -11   5        0.05        1.27      1.70 o 
  -1 -11   5       43.94       47.45      2.84 o 
   0 -11   5        3.53        6.64      1.98 o 
   1 -11   5       11.54        9.32      2.04 o 
   2 -11   5        0.12       -1.15      1.83 o 
  -9 -10   5       20.51       27.52      3.11 o 
  -8 -10   5        0.21        2.24      2.11 o 
  -7 -10   5      121.10      120.35      5.29 o 
  -6 -10   5       12.40       13.33      3.35 o 
  -5 -10   5       61.70       54.78      7.49 o 
  -4 -10   5        0.16       -0.47      2.01 o 
  -3 -10   5      532.51      489.01      9.85 o 
  -2 -10   5      127.65      114.75      3.98 o 
  -1 -10   5        3.53        3.65      1.58 o 
   0 -10   5       24.43       21.16      2.72 o 
   1 -10   5       19.54       21.14      2.17 o 
   2 -10   5        7.82       10.58      2.10 o 
   3 -10   5      193.15      217.98      7.69 o 
   4 -10   5        9.27       12.91      2.84 o 
  -9  -9   5        0.38        0.41      2.24 o 
  -8  -9   5        1.54        4.34      2.27 o 
  -7  -9   5       89.75       94.33      4.49 o 
  -6  -9   5        0.62        0.65      1.89 o 
  -5  -9   5      213.62      191.52      5.11 o 
  -4  -9   5      105.66       94.77      3.41 o 
  -3  -9   5       63.09       52.82      2.65 o 
  -2  -9   5        0.09       -2.18      1.45 o 
  -1  -9   5       62.99       58.63      2.78 o 
   0  -9   5       23.25       25.54      2.17 o 
   1  -9   5        0.01        1.40      1.66 o 
   2  -9   5       13.96       14.34      1.87 o 
   3  -9   5      207.07      217.58      5.83 o 
   4  -9   5       22.27       24.15      3.07 o 
   5  -9   5        0.39        0.57      2.28 o 
 -10  -8   5        0.72       -1.31      1.86 o 
  -9  -8   5       19.86       24.45      2.24 o 
  -8  -8   5        0.22       -2.55      2.06 o 
  -7  -8   5       57.14       56.47      3.49 o 
  -6  -8   5      187.30      175.74      4.79 o 
  -5  -8   5      803.26      761.10     13.52 o 
  -4  -8   5       24.89       18.14      2.02 o 
  -3  -8   5       68.32       68.45      2.81 o 
  -2  -8   5        3.16        1.19      1.54 o 
  -1  -8   5       11.58       10.28      2.21 o 
   0  -8   5       13.90       13.00      1.72 o 
   1  -8   5       76.72       78.38      4.66 o 
   2  -8   5        0.13        0.47      1.59 o 
   3  -8   5       13.32       16.43      2.51 o 
   4  -8   5        4.74        5.08      3.02 o 
   5  -8   5      202.13      236.71      7.92 o 
   6  -8   5        8.25       11.35      2.70 o 
 -10  -7   5       17.69       21.63      5.41 o 
  -9  -7   5       71.82       82.67      3.41 o 
  -8  -7   5       71.72       76.66      3.16 o 
  -7  -7   5       94.95       95.42      2.97 o 
  -6  -7   5       18.42       25.19      1.90 o 
  -5  -7   5       67.93       58.03      3.54 o 
  -4  -7   5        4.52        2.64      1.36 o 
  -3  -7   5      240.63      222.54      5.14 o 
  -2  -7   5       56.63       54.37      4.08 o 
  -1  -7   5       66.70       62.92      2.61 o 
   0  -7   5        0.00       -0.47      1.44 o 
   1  -7   5      893.51      899.06     15.45 o 
   2  -7   5        0.04        1.28      1.70 o 
   3  -7   5      151.94      138.10      4.12 o 
   4  -7   5        0.19       -2.13      1.61 o 
   5  -7   5       30.42       29.75      2.87 o 
   6  -7   5        8.29        8.49      2.33 o 
   7  -7   5       41.37       43.51      3.77 o 
 -10  -6   5        1.40        0.41      2.15 o 
  -9  -6   5        4.41        4.95      2.13 o 
  -8  -6   5       16.42       18.25      1.84 o 
  -7  -6   5       73.98       72.75      2.58 o 
  -6  -6   5       84.86       81.41      2.60 o 
  -5  -6   5       99.35      103.14      2.71 o 
  -4  -6   5        0.48        0.06      0.93 o 
  -3  -6   5      170.09      151.23      3.09 o 
  -2  -6   5        0.39       -0.90      1.11 o 
  -1  -6   5       19.13       20.55      1.63 o 
   0  -6   5       13.27       12.86      1.52 o 
   1  -6   5       91.79       85.48      2.95 o 
   2  -6   5       33.28       36.35      2.59 o 
   3  -6   5      368.70      337.63      9.01 o 
   4  -6   5        0.10       -1.93      1.40 o 
   5  -6   5        4.74        1.46      1.84 o 
   6  -6   5        0.47       -0.74      1.83 o 
   7  -6   5      115.56      115.18      6.47 o 
   8  -6   5       16.62       13.72      4.06 o 
 -11  -5   5        5.85       10.30      2.66 o 
 -10  -5   5       12.46       14.58      2.70 o 
  -9  -5   5       31.02       34.28      2.46 o 
  -8  -5   5       21.08       21.75      1.98 o 
  -7  -5   5      419.71      389.85     18.94 o 
  -6  -5   5       47.00       45.50      1.98 o 
  -5  -5   5      106.82       94.55      2.50 o 
  -4  -5   5        3.91        2.40      0.98 o 
  -3  -5   5      188.88      189.17      3.55 o 
  -2  -5   5      123.95      125.95      2.60 o 
  -1  -5   5      246.31      341.64      6.57 o 
   0  -5   5      107.07      109.65      3.09 o 
   1  -5   5       11.46        8.97      1.33 o 
   2  -5   5       52.34       53.48      2.21 o 
   3  -5   5      304.14      259.57      5.77 o 
   4  -5   5        2.52        1.04      1.29 o 
   5  -5   5       72.73       64.47      3.55 o 
   6  -5   5       10.61        9.40      3.69 o 
   7  -5   5      128.55      133.74      5.55 o 
   8  -5   5       30.48       28.46      3.61 o 
   9  -5   5      145.57      170.70      6.96 o 
 -11  -4   5       90.31       91.40      4.98 o 
 -10  -4   5        0.63       -1.43      1.75 o 
  -9  -4   5       15.25       15.53      2.06 o 
  -8  -4   5        0.01        0.23      1.70 o 
  -7  -4   5      328.19      330.35      5.94 o 
  -6  -4   5        2.02        3.51      1.19 o 
  -5  -4   5      225.91      229.37      4.26 o 
  -4  -4   5       43.79       47.14      1.64 o 
  -3  -4   5       32.68       29.34      1.29 o 
  -2  -4   5      720.50      798.28     11.18 o 
  -1  -4   5      339.06      308.39      4.85 o 
   0  -4   5       34.70       31.15      1.69 o 
   1  -4   5        5.62        7.13      1.06 o 
   2  -4   5        4.76        1.64      1.03 o 
   3  -4   5      353.39      302.39      5.04 o 
   4  -4   5        4.95        4.94      0.98 o 
   5  -4   5      202.67      194.53      3.91 o 
   6  -4   5      109.52      102.11      4.54 o 
   7  -4   5       12.78       11.58      3.22 o 
   8  -4   5       15.90       14.12      2.43 o 
   9  -4   5      200.25      201.12     10.30 o 
 -11  -3   5        0.82        0.35      1.81 o 
 -10  -3   5        6.65        5.77      1.86 o 
  -9  -3   5       47.90       54.95      2.83 o 
  -8  -3   5       30.17       29.73      2.12 o 
  -7  -3   5      220.05      211.63      4.31 o 
  -6  -3   5       19.29       18.01      1.39 o 
  -5  -3   5     1321.87     1351.72     18.50 o 
  -4  -3   5        2.69        1.78      1.06 o 
  -3  -3   5      407.15      455.00      7.90 o 
  -2  -3   5       35.85       37.50      2.31 o 
  -1  -3   5      281.15      349.01      5.27 o 
   0  -3   5      112.81      118.35      2.20 o 
   1  -3   5      354.04      351.86      6.45 o 
   2  -3   5       25.68       23.41      1.00 o 
   3  -3   5        1.43        3.72      0.80 o 
   4  -3   5      121.80      133.51      2.84 o 
   5  -3   5      634.11      654.61      9.78 o 
   6  -3   5       75.34       73.42      2.81 o 
   7  -3   5        2.71        7.14      1.57 o 
   8  -3   5        6.25        3.33      1.42 o 
   9  -3   5      126.82      127.82      4.44 o 
  10  -3   5        6.95        7.78      3.64 o 
 -11  -2   5        3.54        4.91      2.08 o 
 -10  -2   5       13.94       10.35      1.99 o 
  -9  -2   5       77.68       83.90      3.43 o 
  -8  -2   5        3.45        1.12      1.42 o 
  -7  -2   5       39.45       32.87      2.05 o 
  -6  -2   5       96.21       97.95      3.60 o 
  -5  -2   5     4418.33     4866.37     87.63 o 
  -4  -2   5      412.92      444.80      7.80 o 
  -3  -2   5      370.55      328.91      5.12 o 
  -2  -2   5       10.55       10.08      0.78 o 
  -1  -2   5       61.49       53.16      1.53 o 
   0  -2   5      116.66      111.86      2.71 o 
   1  -2   5     3719.22     3900.60     50.24 o 
   2  -2   5      653.69      718.09     10.05 o 
   3  -2   5     4056.05     4691.15     60.43 o 
   4  -2   5       41.05       43.95      1.55 o 
   5  -2   5      280.21      259.93      4.58 o 
   6  -2   5       52.57       52.05      4.37 o 
   7  -2   5      522.57      487.56     15.91 o 
   8  -2   5        0.39        0.67      1.36 o 
   9  -2   5        8.24        4.41      1.66 o 
  10  -2   5        7.77        8.08      1.96 o 
 -11  -1   5       25.26       32.11      4.82 o 
 -10  -1   5       11.90        9.18      2.07 o 
  -9  -1   5       47.90       56.63      2.95 o 
  -8  -1   5        1.14       -2.24      1.49 o 
  -7  -1   5      108.78      108.13      8.57 o 
  -6  -1   5      155.17      161.59      3.87 o 
  -5  -1   5       21.05       43.20      2.51 o 
  -4  -1   5      290.47      287.16      6.69 o 
  -3  -1   5     1270.77     1248.49     16.74 o 
  -2  -1   5      100.50       98.97      1.96 o 
  -1  -1   5        1.76        2.30      0.51 o 
   0  -1   5        6.50        7.01      0.56 o 
   1  -1   5       14.04       10.08      2.11 o 
   2  -1   5        3.85        4.18      0.64 o 
   3  -1   5       20.01       39.71      1.37 o 
   4  -1   5      329.91      348.45      5.54 o 
   5  -1   5      238.94      237.82      4.84 o 
   6  -1   5        6.10        6.00      1.06 o 
   7  -1   5      848.92      857.52     14.71 o 
   8  -1   5       16.86       19.31      2.26 o 
   9  -1   5       14.36       14.81      1.90 o 
  10  -1   5        5.43        3.38      1.68 o 
  11  -1   5       47.05       52.43      3.19 o 
 -10   0   5        0.01       -2.06      1.84 o 
  -9   0   5        4.45        6.37      2.04 o 
  -8   0   5        7.32        3.58      2.13 o 
  -7   0   5      597.12      627.86     11.39 o 
  -6   0   5      138.64      144.33      3.52 o 
  -5   0   5       40.21       55.29      2.35 o 
  -4   0   5      318.64      335.52      5.31 o 
  -3   0   5       94.30       84.28      2.18 o 
  -2   0   5      204.16      184.96      3.05 o 
  -1   0   5     1345.57     1332.09     20.06 o 
   0   0   5       80.79       79.81      1.70 o 
   1   0   5     2631.51     2946.57     38.00 o 
   2   0   5      658.57      664.93     20.12 o 
   3   0   5     9980.31    10630.03    156.02 o 
   4   0   5      398.90      389.95      9.50 o 
   5   0   5       10.96        9.58      0.95 o 
   6   0   5        4.36        1.32      1.98 o 
   7   0   5      562.15      530.41     25.59 o 
   8   0   5       51.11       45.60      4.51 o 
   9   0   5      172.53      183.82      5.06 o 
  10   0   5        2.64        2.83      1.69 o 
  11   0   5       22.16       26.50      2.83 o 
 -10   1   5        0.45       -1.79      1.94 o 
  -9   1   5        1.39        2.11      1.89 o 
  -8   1   5      239.97      249.03      6.18 o 
  -7   1   5        0.97        3.11      1.72 o 
  -6   1   5        6.24        7.75      2.00 o 
  -5   1   5      423.30      395.83     11.38 o 
  -4   1   5       93.66       88.16      2.35 o 
  -3   1   5        3.15        1.33      0.65 o 
  -2   1   5      215.84      256.64      5.10 o 
  -1   1   5     5111.13     5782.20     74.17 o 
   0   1   5      539.67      547.67      8.87 o 
   1   1   5     3752.02     3939.74     50.57 o 
   2   1   5      231.60      217.33      4.05 o 
   3   1   5        1.95        3.29      1.04 o 
   4   1   5       83.96       82.43      2.27 o 
   5   1   5       87.43       76.37      3.11 o 
   6   1   5       12.16       11.89      1.05 o 
   7   1   5       11.54       12.98      1.21 o 
   8   1   5        9.11        8.80      1.99 o 
   9   1   5     1145.32     1168.91     19.61 o 
  10   1   5        0.31       -2.31      3.00 o 
  11   1   5        9.29        8.74      1.94 o 
 -10   2   5        9.87        6.52      2.13 o 
  -9   2   5        7.39       11.67      2.15 o 
  -8   2   5       74.01       80.81      3.85 o 
  -7   2   5       70.69       69.32      3.62 o 
  -6   2   5        0.16        0.31      1.14 o 
  -5   2   5      243.50      221.73      3.96 o 
  -4   2   5        4.87        2.68      0.75 o 
  -3   2   5       52.20       61.44      1.59 o 
  -2   2   5       78.91       79.78      2.48 o 
  -1   2   5     3179.83     3482.32     44.88 o 
   0   2   5      786.15      786.42     12.35 o 
   1   2   5    20522.00    21589.02    276.05 o 
   2   2   5       48.16       57.16      1.74 o 
   3   2   5     1306.58     1331.57     20.71 o 
   4   2   5        3.31        2.74      0.61 o 
   5   2   5      377.32      339.73      5.36 o 
   6   2   5       22.40       25.36      1.25 o 
   7   2   5      207.46      203.87      3.91 o 
   8   2   5      170.60      159.60      8.39 o 
   9   2   5        0.47       -1.32      1.77 o 
  10   2   5        5.43        7.61      2.13 o 
  11   2   5       53.68       57.71      3.98 o 
  12   2   5       10.89       10.21      2.72 o 
  -9   3   5       36.69       48.46      4.71 o 
  -8   3   5        7.12        6.53      1.80 o 
  -7   3   5      115.23      112.28      8.87 o 
  -6   3   5        0.16        0.20      1.24 o 
  -5   3   5       32.76       31.27      1.79 o 
  -4   3   5       41.39       37.00      1.41 o 
  -3   3   5       39.47       32.71      2.86 o 
  -2   3   5       19.85       19.86      0.97 o 
  -1   3   5      920.65     1009.87     13.55 o 
   0   3   5      169.79      182.53      2.94 o 
   1   3   5     1090.68     1025.36     15.95 o 
   2   3   5        3.34        2.15      0.63 o 
   3   3   5     1274.29     1254.04     16.69 o 
   4   3   5       62.29       61.88      1.61 o 
   5   3   5        7.75       12.43      1.09 o 
   6   3   5      217.80      226.38      4.04 o 
   7   3   5      960.38      922.84     13.12 o 
   8   3   5        9.37       10.64      3.78 o 
   9   3   5      142.92      146.55      4.24 o 
  10   3   5        0.32        0.12      1.50 o 
  11   3   5      147.23      152.35      6.26 o 
  12   3   5       10.05       13.80      4.00 o 
  -9   4   5        0.02       -0.11      1.79 o 
  -8   4   5        0.56        1.06      1.56 o 
  -7   4   5       77.38       73.68      3.07 o 
  -6   4   5        0.94       -0.48      1.31 o 
  -5   4   5       15.06        9.99      2.35 o 
  -4   4   5      159.31      161.24      3.24 o 
  -3   4   5       31.66       20.30      1.22 o 
  -2   4   5        0.01        0.16      0.74 o 
  -1   4   5      451.11      452.90      6.58 o 
   0   4   5        0.07        0.23      0.82 o 
   1   4   5     1877.98     1924.55     29.39 o 
   2   4   5        2.87        3.17      0.59 o 
   3   4   5      760.19      767.56     10.51 o 
   4   4   5      206.53      222.72      3.70 o 
   5   4   5      374.19      441.17      6.62 o 
   6   4   5       31.51       31.07      1.56 o 
   7   4   5      504.96      502.51      7.74 o 
   8   4   5        0.03       -0.76      1.09 o 
   9   4   5       25.06       24.07      2.76 o 
  10   4   5        3.56        1.58      1.97 o 
  11   4   5      143.62      149.24      6.22 o 
  12   4   5        8.21        4.82      2.47 o 
  -9   5   5        9.55       13.84      2.16 o 
  -8   5   5        7.83       10.42      1.95 o 
  -7   5   5      112.35      109.49      3.82 o 
  -6   5   5       28.91       26.28      2.27 o 
  -5   5   5       41.23       36.10      2.10 o 
  -4   5   5       54.24       51.01      2.29 o 
  -3   5   5      138.99      125.50      2.75 o 
  -2   5   5        3.79        4.20      0.88 o 
  -1   5   5      689.11      672.47      9.50 o 
   0   5   5      148.03      162.20      2.89 o 
   1   5   5      146.74      136.55      6.22 o 
   2   5   5        3.00        3.99      0.66 o 
   3   5   5     1282.37     1372.34     18.24 o 
   4   5   5       36.32       32.64      1.59 o 
   5   5   5        2.23        5.11      0.78 o 
   6   5   5        8.24        7.40      0.93 o 
   7   5   5       43.12       30.49      1.60 o 
   8   5   5        0.45       -1.33      1.24 o 
   9   5   5      401.14      401.59     10.45 o 
  10   5   5       11.02        9.56      3.17 o 
  11   5   5       26.13       23.10      2.98 o 
  12   5   5        5.38        8.83      2.69 o 
  -8   6   5        4.78        4.09      1.84 o 
  -7   6   5       78.34       81.29      3.39 o 
  -6   6   5       11.58       13.44      1.93 o 
  -5   6   5      249.14      241.21      5.61 o 
  -4   6   5       18.18       13.73      1.66 o 
  -3   6   5       57.27       55.15      1.90 o 
  -2   6   5       65.72       79.68      3.73 o 
  -1   6   5      788.79      774.54     10.93 o 
   0   6   5      117.88      121.16      2.49 o 
   1   6   5     2031.32     2136.87     28.02 o 
   2   6   5      347.18      345.06      5.28 o 
   3   6   5     1007.53     1166.64     18.04 o 
   4   6   5        0.00       -1.47      0.98 o 
   5   6   5       56.54       44.03      4.24 o 
   6   6   5        2.99        3.39      1.13 o 
   7   6   5       10.15        4.98      1.51 o 
   8   6   5        0.52        0.08      1.19 o 
   9   6   5      203.81      191.75      5.01 o 
  10   6   5       26.33       22.13      2.73 o 
  11   6   5       33.61       29.16      3.08 o 
  12   6   5       16.09       14.57      2.98 o 
  -8   7   5       27.09       22.71      2.45 o 
  -7   7   5        7.40        5.37      1.83 o 
  -6   7   5        6.68        7.50      1.75 o 
  -5   7   5       91.19       89.61      3.29 o 
  -4   7   5       38.50       41.39      2.26 o 
  -3   7   5        0.73       -1.72      1.15 o 
  -2   7   5       83.82       90.90      2.40 o 
  -1   7   5       16.99       14.73      1.13 o 
   0   7   5      265.77      265.17      4.49 o 
   1   7   5      916.72      930.89     14.81 o 
   2   7   5        6.15        7.35      0.94 o 
   3   7   5      474.90      532.62      7.77 o 
   4   7   5       34.27       39.69      1.78 o 
   5   7   5      559.23      515.12      9.33 o 
   6   7   5        0.94       -0.30      1.07 o 
   7   7   5        8.59        6.60      1.38 o 
   8   7   5        2.04        2.73      1.37 o 
   9   7   5      270.42      241.53      7.39 o 
  10   7   5       17.60       18.52      4.71 o 
  11   7   5        0.66        1.06      2.06 o 
  12   7   5        2.27        0.97      2.34 o 
  -7   8   5        0.05        0.80      1.76 o 
  -6   8   5       48.68       47.67      2.87 o 
  -5   8   5        0.57       -0.49      1.45 o 
  -4   8   5        6.95        4.22      1.87 o 
  -3   8   5        9.07        8.17      1.56 o 
  -2   8   5        3.93        3.33      1.67 o 
  -1   8   5        6.51        5.52      1.07 o 
   0   8   5       18.27       15.67      3.05 o 
   1   8   5     4469.70     4996.61     91.08 o 
   2   8   5      318.25      347.60      5.58 o 
   3   8   5       68.04       54.02      1.82 o 
   4   8   5       14.31       10.71      1.28 o 
   5   8   5      413.71      364.92      7.17 o 
   6   8   5        0.04        0.00      1.28 o 
   7   8   5     1073.02     1035.67     17.59 o 
   8   8   5        4.89        5.58      1.57 o 
   9   8   5        5.07        8.27      4.84 o 
  10   8   5       30.10       20.59      4.47 o 
  11   8   5       36.15       35.92      3.16 o 
  12   8   5       20.65       22.72      3.80 o 
  -6   9   5        0.58        1.75      2.30 o 
  -5   9   5        0.16       -0.17      1.75 o 
  -4   9   5        0.54       -0.43      1.53 o 
  -3   9   5      163.98      161.33      4.41 o 
  -2   9   5        4.39        1.05      2.11 o 
  -1   9   5       11.67        7.91      1.29 o 
   0   9   5       12.48       11.87      1.18 o 
   1   9   5      167.56      158.99      3.30 o 
   2   9   5       13.33       13.17      1.15 o 
   3   9   5      325.91      319.24      5.28 o 
   4   9   5        3.01        0.57      1.11 o 
   5   9   5       11.96       14.25      1.52 o 
   6   9   5       14.52       14.03      1.77 o 
   7   9   5     1354.74     1234.55     47.93 o 
   8   9   5       11.79       10.84      1.75 o 
   9   9   5        0.03        0.51      1.52 o 
  10   9   5        5.73        4.14      1.88 o 
  11   9   5       52.49       58.31      3.92 o 
  12   9   5        2.70        4.44      2.36 o 
  -5  10   5       32.63       34.18      2.78 o 
  -4  10   5       59.76       63.25      3.09 o 
  -3  10   5      157.50      165.40      4.71 o 
  -2  10   5       10.73       12.25      1.82 o 
  -1  10   5     1228.31     1224.57     17.32 o 
   0  10   5       41.71       37.12      1.74 o 
   1  10   5       28.20       29.29      1.53 o 
   2  10   5       39.26       41.62      1.73 o 
   3  10   5      318.74      318.43      5.39 o 
   4  10   5       19.76       20.23      1.69 o 
   5  10   5        7.28        8.13      1.94 o 
   6  10   5       34.68       32.81      2.37 o 
   7  10   5      263.66      262.14      6.19 o 
   8  10   5       15.21       16.53      1.88 o 
   9  10   5       66.32       67.71      3.58 o 
  10  10   5        0.16        1.40      1.90 o 
  11  10   5        7.07        5.89      1.85 o 
  12  10   5        2.50        2.65      2.49 o 
  -4  11   5        2.72        7.95      2.40 o 
  -3  11   5       54.57       55.90      3.80 o 
  -2  11   5        3.18        4.08      1.77 o 
  -1  11   5        1.45        2.70      1.10 o 
   0  11   5        2.11        0.73      0.95 o 
   1  11   5       17.13       17.55      1.93 o 
   2  11   5        4.46        1.66      2.65 o 
   3  11   5       33.17       31.43      3.02 o 
   4  11   5        0.19       -2.15      1.43 o 
   5  11   5      756.49      728.82     13.16 o 
   6  11   5        2.72        2.67      3.37 o 
   7  11   5      379.28      392.73      8.32 o 
   8  11   5        0.71       -0.94      1.50 o 
   9  11   5       55.06       52.99      3.02 o 
  10  11   5        3.57        4.97      1.73 o 
  11  11   5       56.69       68.89      3.45 o 
  12  11   5        0.69        2.35      2.32 o 
  -3  12   5       71.27       79.38      4.48 o 
  -2  12   5        0.01        2.49      2.04 o 
  -1  12   5      128.38      126.31      8.25 o 
   0  12   5       13.72       15.16      3.49 o 
   1  12   5      147.19      144.11      5.56 o 
   2  12   5        0.07       -2.21      1.48 o 
   3  12   5      153.55      148.80      5.35 o 
   4  12   5       15.17        5.37      1.48 o 
   5  12   5      148.57      133.89      4.35 o 
   6  12   5       21.66       23.98      2.22 o 
   7  12   5      245.03      232.10      5.93 o 
   8  12   5       22.72       22.87      2.17 o 
   9  12   5        0.06        0.35      1.54 o 
  10  12   5        1.19        1.76      1.74 o 
  11  12   5        7.98       11.26      2.12 o 
  -2  13   5        4.57       11.88      2.54 o 
  -1  13   5        0.68       -0.63      2.05 o 
   0  13   5        0.60       -1.69      1.46 o 
   1  13   5       39.62       44.11      3.14 o 
   2  13   5       30.27       28.15      2.88 o 
   3  13   5      118.15      103.59      4.66 o 
   4  13   5       15.87       14.06      1.90 o 
   5  13   5      221.25      222.82      9.83 o 
   6  13   5       21.31       18.99      2.18 o 
   7  13   5      237.42      243.44      7.82 o 
   8  13   5        5.46        6.89      1.78 o 
   9  13   5        0.66       -0.37      1.58 o 
  10  13   5        9.56       11.22      2.06 o 
  -1  14   5       43.48       44.00      3.58 o 
   0  14   5        6.62        6.46      2.47 o 
   1  14   5        3.16        4.28      2.21 o 
   2  14   5        6.87        5.43      2.31 o 
   3  14   5        0.12       -1.84      2.12 o 
   4  14   5        0.42       -0.96      2.10 o 
   5  14   5      157.84      158.68      7.15 o 
   6  14   5        2.05        2.33      2.27 o 
   7  14   5       49.60       63.13      4.02 o 
   8  14   5        0.93        0.01      2.10 o 
   9  14   5        2.35        4.56      1.87 o 
  10  14   5        2.85        3.12      2.67 o 
   1  15   5       13.43        8.67      2.61 o 
   2  15   5        0.59        0.79      2.26 o 
   3  15   5      107.22       98.72      5.01 o 
   4  15   5       10.04        6.18      3.09 o 
   5  15   5        0.10       -0.48      2.16 o 
   6  15   5        0.02       -1.97      4.00 o 
   7  15   5       62.50       58.38      4.06 o 
   8  15   5       15.23       17.20      2.98 o 
  -5 -12   6        4.99        2.79      2.29 o 
  -4 -12   6        8.55        7.27      2.43 o 
  -3 -12   6        1.82       -0.24      2.11 o 
  -2 -12   6       80.17       87.97      4.12 o 
  -1 -12   6        6.46        4.83      2.05 o 
  -7 -11   6       14.25       13.19      2.55 o 
  -6 -11   6      101.99      109.91      5.08 o 
  -5 -11   6        0.28       -0.87      1.98 o 
  -4 -11   6        5.65        6.64      1.79 o 
  -3 -11   6        1.95        2.34      1.77 o 
  -2 -11   6      142.39      141.30      4.67 o 
  -1 -11   6        8.64       11.37      1.96 o 
   0 -11   6      247.58      264.95     11.70 o 
   1 -11   6        2.35        3.38      1.90 o 
   2 -11   6       17.24       17.47      2.42 o 
  -8 -10   6        9.50        5.64      2.50 o 
  -7 -10   6        8.91        8.03      2.38 o 
  -6 -10   6      143.96      137.93     10.71 o 
  -5 -10   6        2.44        2.53      1.56 o 
  -4 -10   6       48.79       55.17      2.87 o 
  -3 -10   6        0.06        0.49      1.60 o 
  -2 -10   6        1.13        1.52      1.72 o 
  -1 -10   6        0.13        0.70      1.63 o 
   0 -10   6      138.92      124.84      4.34 o 
   1 -10   6       10.96       12.75      2.09 o 
   2 -10   6       22.26       19.24      2.37 o 
   3 -10   6       22.17       24.92      3.16 o 
  -9  -9   6        0.00       -1.43      2.13 o 
  -8  -9   6       41.74       40.88      3.29 o 
  -7  -9   6        0.83        0.33      2.22 o 
  -6  -9   6        0.58       -1.01      1.63 o 
  -5  -9   6       10.30        8.31      1.75 o 
  -4  -9   6       57.84       59.78      5.33 o 
  -3  -9   6        7.62        6.02      1.66 o 
  -2  -9   6       20.31       16.60      1.99 o 
  -1  -9   6        0.03        0.56      1.61 o 
   0  -9   6       54.68       53.33      3.08 o 
   1  -9   6       72.82       73.32      3.32 o 
   2  -9   6        0.73        1.53      1.62 o 
   3  -9   6       18.90       22.94      2.35 o 
   4  -9   6       30.33       23.09      6.01 o 
   5  -9   6        1.35        2.41      5.51 o 
  -9  -8   6       12.22       12.33      2.52 o 
  -8  -8   6       18.50       20.29      3.98 o 
  -7  -8   6       35.64       32.07      3.56 o 
  -6  -8   6        5.98        1.84      1.67 o 
  -5  -8   6        0.50       -2.47      1.65 o 
  -4  -8   6       72.34       70.22      5.34 o 
  -3  -8   6       75.83       71.75      2.92 o 
  -2  -8   6      492.38      473.39      9.30 o 
  -1  -8   6       12.58        9.42      1.79 o 
   0  -8   6       13.07       13.41      1.87 o 
   1  -8   6      121.38      114.86      3.87 o 
   2  -8   6       32.09       32.70      6.58 o 
   3  -8   6        0.51        1.50      1.54 o 
   4  -8   6       75.66       74.19      4.23 o 
   5  -8   6        6.48        5.08      2.33 o 
   6  -8   6      129.79      128.82      6.58 o 
 -10  -7   6        0.06        0.70      2.37 o 
  -9  -7   6        4.08        1.90      1.68 o 
  -8  -7   6      229.52      219.35      5.65 o 
  -7  -7   6      105.41      101.55      5.72 o 
  -6  -7   6      242.00      206.54     11.85 o 
  -5  -7   6       69.60       70.62      4.06 o 
  -4  -7   6       15.37       13.46      1.72 o 
  -3  -7   6       13.93       11.53      1.59 o 
  -2  -7   6     1093.95     1111.85     18.49 o 
  -1  -7   6      185.35      173.12      5.07 o 
   0  -7   6      130.69      114.33      3.63 o 
   1  -7   6        8.62        6.46      1.72 o 
   2  -7   6      748.95      723.57     13.15 o 
   3  -7   6        3.15        5.53      1.73 o 
   4  -7   6       34.34       34.68      2.33 o 
   5  -7   6        1.70       -1.92      3.30 o 
   6  -7   6       30.92       30.70      3.31 o 
   7  -7   6        8.38        6.60      2.72 o 
 -10  -6   6       46.30       48.48      3.51 o 
  -9  -6   6        1.23       -1.03      2.02 o 
  -8  -6   6        0.39        0.59      1.48 o 
  -7  -6   6      314.83      322.31      6.09 o 
  -6  -6   6      107.61      132.30      3.92 o 
  -5  -6   6       14.39       15.01      1.50 o 
  -4  -6   6       49.97       49.21      2.59 o 
  -3  -6   6        8.17       10.10      1.43 o 
  -2  -6   6      932.54      935.26     15.66 o 
  -1  -6   6       62.92       58.87      2.47 o 
   0  -6   6      580.71      570.03     10.39 o 
   1  -6   6      123.46      113.93      5.75 o 
   2  -6   6      437.55      416.12      8.31 o 
   3  -6   6      134.02      120.62      3.79 o 
   4  -6   6      249.54      263.61      6.11 o 
   5  -6   6        6.35        8.50      2.16 o 
   6  -6   6        0.39       -0.62      1.88 o 
   7  -6   6        5.96        2.33      2.15 o 
   8  -6   6       28.45       26.81      3.20 o 
 -10  -5   6      141.82      151.12      6.06 o 
  -9  -5   6       11.49       12.09      1.96 o 
  -8  -5   6       64.82       56.54      2.85 o 
  -7  -5   6        2.00        4.38      1.59 o 
  -6  -5   6       31.42       25.48      1.73 o 
  -5  -5   6        0.37        0.29      1.04 o 
  -4  -5   6        6.77        8.30      1.08 o 
  -3  -5   6        4.21        5.78      1.00 o 
  -2  -5   6      196.47      159.17      3.13 o 
  -1  -5   6       98.09      101.38      3.75 o 
   0  -5   6      847.99      877.95     14.69 o 
   1  -5   6      280.66      278.35      5.88 o 
   2  -5   6      247.12      241.26      5.44 o 
   3  -5   6       71.65       69.76      3.41 o 
   4  -5   6      419.80      400.87      7.96 o 
   5  -5   6        4.53        4.81      1.98 o 
   6  -5   6       45.69       45.12      3.98 o 
   7  -5   6        0.00        0.37      1.94 o 
   8  -5   6       65.85       80.37      4.50 o 
 -10  -4   6       53.22       70.57      3.58 o 
  -9  -4   6       22.17       20.89      2.17 o 
  -8  -4   6      118.13      123.66      4.01 o 
  -7  -4   6        6.33        3.71      2.54 o 
  -6  -4   6       15.59       15.23      1.45 o 
  -5  -4   6       14.00       14.07      1.24 o 
  -4  -4   6      764.96      808.12     11.64 o 
  -3  -4   6      177.88      189.98      3.58 o 
  -2  -4   6      904.61      961.50     13.37 o 
  -1  -4   6      554.90      598.55      8.68 o 
   0  -4   6      780.88      735.46     12.37 o 
   1  -4   6        4.73        5.26      1.11 o 
   2  -4   6      345.74      349.23      6.83 o 
   3  -4   6        4.50        3.08      1.15 o 
   4  -4   6       20.99       12.91      2.13 o 
   5  -4   6        7.54        8.37      1.44 o 
   6  -4   6      633.75      578.40     13.65 o 
   7  -4   6        0.13       -0.39      1.86 o 
   8  -4   6       64.44       54.67      3.72 o 
   9  -4   6       20.72       21.99      3.00 o 
 -10  -3   6       95.58       96.94      3.94 o 
  -9  -3   6       46.19       46.19      2.73 o 
  -8  -3   6      196.02      200.05      5.23 o 
  -7  -3   6        3.41        3.12      1.38 o 
  -6  -3   6       50.81       49.14      2.93 o 
  -5  -3   6       33.38       33.43      2.14 o 
  -4  -3   6      891.44      873.35     14.32 o 
  -3  -3   6      512.31      538.44      9.25 o 
  -2  -3   6     6130.99     6932.80    102.25 o 
  -1  -3   6      375.38      391.40      6.87 o 
   0  -3   6      219.86      208.95      3.52 o 
   1  -3   6       19.35       20.27      0.92 o 
   2  -3   6     1336.20     1329.66     18.01 o 
   3  -3   6        9.61        8.83      0.91 o 
   4  -3   6       77.26       83.08      2.19 o 
   5  -3   6       56.26       51.30      1.83 o 
   6  -3   6       33.86       39.65      2.21 o 
   7  -3   6       15.61       16.12      1.91 o 
   8  -3   6        2.13       -1.68      1.89 o 
   9  -3   6        3.78        5.82      2.50 o 
  10  -3   6       19.53       15.29      3.01 o 
 -10  -2   6        5.06        5.23      1.84 o 
  -9  -2   6        0.70       -1.28      1.60 o 
  -8  -2   6        9.27        8.39      1.60 o 
  -7  -2   6        4.89        3.73      1.36 o 
  -6  -2   6      231.55      227.64      5.06 o 
  -5  -2   6        3.82        4.24      1.79 o 
  -4  -2   6      262.36      314.22      5.18 o 
  -3  -2   6       70.40       76.04      1.91 o 
  -2  -2   6     2192.28     2378.95     31.09 o 
  -1  -2   6       16.21       14.80      0.82 o 
   0  -2   6      162.04      171.12      3.43 o 
   1  -2   6        6.82        6.48      0.77 o 
   2  -2   6      665.22      674.38     11.28 o 
   3  -2   6      197.97      217.21      3.86 o 
   4  -2   6      313.73      291.21      4.96 o 
   5  -2   6       13.52       13.97      1.20 o 
   6  -2   6      363.40      334.62     13.88 o 
   7  -2   6        0.08       -0.83      1.24 o 
   8  -2   6        0.07        1.12      1.41 o 
   9  -2   6        0.72       -0.95      1.63 o 
  10  -2   6        5.64        4.72      1.91 o 
 -10  -1   6       14.31       13.14      2.15 o 
  -9  -1   6        4.69        4.16      1.77 o 
  -8  -1   6       29.62       20.70      1.97 o 
  -7  -1   6       86.59       82.47      3.79 o 
  -6  -1   6       41.51       38.74      1.88 o 
  -5  -1   6       55.60       60.28      1.92 o 
  -4  -1   6      128.41      138.18      3.36 o 
  -3  -1   6        5.64        6.42      0.85 o 
  -2  -1   6     1703.70     1768.57     23.28 o 
  -1  -1   6        8.02        7.73      0.63 o 
   0  -1   6     1133.10     1135.82     15.19 o 
   1  -1   6       78.52       69.87      3.65 o 
   2  -1   6       19.80       25.09      1.31 o 
   3  -1   6       35.56       30.45      1.33 o 
   4  -1   6     4626.76     5207.43     67.14 o 
   5  -1   6      170.46      178.61      3.49 o 
   6  -1   6        0.17       -0.13      0.85 o 
   7  -1   6       34.93       33.58      2.19 o 
   8  -1   6       21.38       18.52      1.89 o 
   9  -1   6        8.18        8.75      1.75 o 
  10  -1   6       15.71       17.27      2.17 o 
  11  -1   6        0.41        2.23      1.96 o 
 -10   0   6       11.34       12.25      2.67 o 
  -9   0   6        8.30        4.88      1.90 o 
  -8   0   6        0.70       -2.36      1.57 o 
  -7   0   6       90.60       87.73      5.25 o 
  -6   0   6       93.48       94.51      2.50 o 
  -5   0   6        5.29        5.62      1.06 o 
  -4   0   6     2488.77     2662.93     34.88 o 
  -3   0   6       19.02       21.93      1.15 o 
  -2   0   6      494.72      500.01      8.14 o 
  -1   0   6      180.84      171.49      2.86 o 
   0   0   6     1324.82     1283.67     17.02 o 
   1   0   6        6.23        5.65      0.62 o 
   2   0   6      338.61      301.22      6.86 o 
   3   0   6      616.43      655.15     20.74 o 
   4   0   6      352.90      304.95      7.22 o 
   5   0   6        1.78        1.43      0.84 o 
   6   0   6      309.27      294.46      5.09 o 
   7   0   6       57.88       60.48      2.66 o 
   8   0   6       11.34       15.74      1.78 o 
   9   0   6        3.79        3.87      1.56 o 
  10   0   6       71.49       79.77      3.47 o 
  11   0   6       10.87       10.69      2.08 o 
 -10   1   6       55.97       61.22      4.15 o 
  -9   1   6        0.61       -1.02      1.92 o 
  -8   1   6      135.26      133.93      5.93 o 
  -7   1   6       29.98       25.58      5.02 o 
  -6   1   6      171.97      166.55      5.47 o 
  -5   1   6      130.79      130.91      2.86 o 
  -4   1   6      671.07      685.89      9.87 o 
  -3   1   6        0.89       -1.36      0.91 o 
  -2   1   6      259.70      251.05      4.01 o 
  -1   1   6        1.87        0.88      0.85 o 
   0   1   6       77.21       95.30      2.33 o 
   1   1   6      717.98      751.24     10.29 o 
   2   1   6      153.23      172.64      3.01 o 
   3   1   6       99.15       95.89      3.98 o 
   4   1   6      355.04      373.28      5.82 o 
   5   1   6       62.87       57.69      1.75 o 
   6   1   6       46.54       49.30      1.69 o 
   7   1   6       49.76       43.25      1.76 o 
   8   1   6      250.74      228.13      6.44 o 
   9   1   6        2.16        0.15      1.91 o 
  10   1   6      117.38      118.04      4.12 o 
  11   1   6        3.58        2.97      1.67 o 
 -10   2   6        2.25        1.51      2.59 o 
  -9   2   6      124.67      128.04      6.11 o 
  -8   2   6       18.05       19.27      2.19 o 
  -7   2   6       22.63       22.92      2.65 o 
  -6   2   6       93.59       80.95      2.91 o 
  -5   2   6       26.07       25.24      1.31 o 
  -4   2   6      393.81      398.29      7.20 o 
  -3   2   6       87.03       77.05      2.27 o 
  -2   2   6      827.08      777.41     10.76 o 
  -1   2   6      218.73      217.44      4.24 o 
   0   2   6     1192.41     1223.98     18.89 o 
   1   2   6       71.52       66.87      1.50 o 
   2   2   6     1222.19     1247.99     16.62 o 
   3   2   6        4.65        3.44      1.01 o 
   4   2   6        0.01        1.28      0.59 o 
   5   2   6        7.90        4.51      2.15 o 
   6   2   6       30.62       31.45      1.39 o 
   7   2   6        6.61        5.68      1.14 o 
   8   2   6      437.63      429.28     15.74 o 
   9   2   6       40.09       32.24      2.45 o 
  10   2   6        7.55       16.70      5.67 o 
  11   2   6        4.16        6.09      3.20 o 
  12   2   6       41.62       43.47      3.91 o 
  -9   3   6       24.18       23.57      3.03 o 
  -8   3   6        3.73        4.74      1.84 o 
  -7   3   6       68.05       66.68      3.00 o 
  -6   3   6      247.41      242.74      5.57 o 
  -5   3   6        3.75        3.88      1.19 o 
  -4   3   6       90.13       75.42      2.02 o 
  -3   3   6        5.46        5.76      0.85 o 
  -2   3   6      666.58      660.57      9.33 o 
  -1   3   6       36.90       38.77      1.20 o 
   0   3   6      969.74     1082.15     16.85 o 
   1   3   6       16.12       15.84      0.80 o 
   2   3   6     1779.33     1811.83     27.80 o 
   3   3   6        5.95        4.64      0.67 o 
   4   3   6     1318.33     1413.58     18.94 o 
   5   3   6       32.15       33.77      1.38 o 
   6   3   6       93.30       86.39      5.25 o 
   7   3   6       41.59       44.58      2.26 o 
   8   3   6       10.15       19.76      5.21 o 
   9   3   6        1.78        0.44      2.00 o 
  10   3   6       10.69       12.15      2.37 o 
  11   3   6        5.13        8.20      2.48 o 
  12   3   6        4.48        6.48      2.65 o 
  -9   4   6        0.53        1.83      2.32 o 
  -8   4   6        2.70        2.10      2.04 o 
  -7   4   6       57.92       54.67      2.73 o 
  -6   4   6      282.17      267.58      6.05 o 
  -5   4   6        5.17        2.38      1.28 o 
  -4   4   6        1.56       -1.45      1.23 o 
  -3   4   6       13.14       12.75      1.10 o 
  -2   4   6      508.36      492.39      7.28 o 
  -1   4   6      249.84      244.08      3.98 o 
   0   4   6        0.33        4.38      1.62 o 
   1   4   6       33.32       27.62      1.56 o 
   2   4   6     1164.23     1146.40     15.35 o 
   3   4   6       68.05       63.87      1.58 o 
   4   4   6     4109.04     4391.85     56.57 o 
   5   4   6       10.72       12.17      1.01 o 
   6   4   6        3.63        2.97      0.90 o 
   7   4   6        0.07        0.24      0.98 o 
   8   4   6        0.07        0.53      1.20 o 
   9   4   6       68.48       66.05      3.77 o 
  10   4   6        3.68        6.61      2.22 o 
  11   4   6        1.66        2.77      2.63 o 
  12   4   6        5.96        6.72      3.22 o 
  -8   5   6       14.30       13.54      2.62 o 
  -7   5   6       15.84       15.65      2.89 o 
  -6   5   6      117.60      112.49      3.67 o 
  -5   5   6       99.34       91.28      3.11 o 
  -4   5   6     1441.79     1421.54     40.26 o 
  -3   5   6       89.85       87.96      2.30 o 
  -2   5   6      194.40      189.76      3.50 o 
  -1   5   6       50.26       53.20      1.55 o 
   0   5   6      157.52      154.02      3.23 o 
   1   5   6        4.29        1.78      0.63 o 
   2   5   6      542.95      500.90      7.23 o 
   3   5   6       25.48       22.49      1.13 o 
   4   5   6     2153.68     2118.97     27.85 o 
   5   5   6       13.20       14.53      1.42 o 
   6   5   6      469.92      461.47      7.06 o 
   7   5   6       42.68       39.89      1.85 o 
   8   5   6      115.94      104.17      6.54 o 
   9   5   6        4.45        0.51      1.68 o 
  10   5   6      134.93      139.56      5.64 o 
  11   5   6        1.73       -0.42      2.07 o 
  12   5   6       13.20       14.02      2.80 o 
  -8   6   6       10.96       12.80      2.53 o 
  -7   6   6        0.92       -0.95      1.67 o 
  -6   6   6       13.67       14.37      1.85 o 
  -5   6   6       17.70       14.21      1.78 o 
  -4   6   6      203.55      181.06      4.50 o 
  -3   6   6        0.98       -0.36      1.08 o 
  -2   6   6      262.72      291.29      4.95 o 
  -1   6   6       16.36       19.34      1.17 o 
   0   6   6      296.84      272.06      4.47 o 
   1   6   6        5.49        4.53      1.52 o 
   2   6   6      445.46      423.71      6.33 o 
   3   6   6       93.59       93.40      2.06 o 
   4   6   6     2641.16     2954.52     38.48 o 
   5   6   6      140.72      133.24      3.49 o 
   6   6   6      235.31      217.56      4.92 o 
   7   6   6        1.78        2.24      1.28 o 
   8   6   6       24.98       22.62      2.30 o 
   9   6   6        0.54       -0.43      1.41 o 
  10   6   6        8.16       10.02      3.20 o 
  11   6   6        4.51        2.68      2.24 o 
  12   6   6       45.28       43.65      3.82 o 
  -7   7   6        3.35        3.17      2.13 o 
  -6   7   6       24.14       20.71      2.10 o 
  -5   7   6       23.56       22.66      1.98 o 
  -4   7   6      300.85      296.66      6.38 o 
  -3   7   6      143.13      138.18      3.78 o 
  -2   7   6     1119.75     1175.48     16.35 o 
  -1   7   6        0.69       -0.98      0.95 o 
   0   7   6       33.15       40.55      1.56 o 
   1   7   6      235.65      231.49      4.75 o 
   2   7   6     3957.96     4227.74     54.61 o 
   3   7   6       32.62       33.58      1.29 o 
   4   7   6      117.25      108.68      3.56 o 
   5   7   6       63.66       65.07      2.38 o 
   6   7   6      107.13      114.00      8.93 o 
   7   7   6        1.08        1.82      1.27 o 
   8   7   6      194.78      181.44      4.75 o 
   9   7   6       19.33       16.07      2.35 o 
  10   7   6      136.00      111.13      5.03 o 
  11   7   6        5.86        6.53      2.27 o 
  12   7   6       11.10        8.18      3.04 o 
  -7   8   6        6.76        9.15      2.59 o 
  -6   8   6       62.21       63.46      3.22 o 
  -5   8   6       14.66       12.44      1.85 o 
  -4   8   6       23.92       20.59      2.24 o 
  -3   8   6      105.67      110.75      3.42 o 
  -2   8   6      491.53      500.30      7.94 o 
  -1   8   6        9.93        8.21      1.15 o 
   0   8   6        5.67        3.78      1.05 o 
   1   8   6        0.41       -1.21      3.37 o 
   2   8   6        7.95       12.14      1.11 o 
   3   8   6      157.88      168.93      3.22 o 
   4   8   6      394.29      368.24      7.18 o 
   5   8   6       12.16       10.54      1.35 o 
   6   8   6       71.81       77.47      2.96 o 
   7   8   6       25.10       23.34      2.39 o 
   8   8   6       50.10       55.92      2.64 o 
   9   8   6        3.49        1.77      1.70 o 
  10   8   6        0.83        6.69      1.85 o 
  11   8   6        0.84        0.99      2.04 o 
  12   8   6       25.89       20.63      2.88 o 
  -6   9   6        2.58        3.79      2.39 o 
  -5   9   6       34.24       37.30      2.57 o 
  -4   9   6       70.73       69.57      2.98 o 
  -3   9   6        3.63       -0.17      1.50 o 
  -2   9   6       31.90       29.46      1.83 o 
  -1   9   6        5.78        4.92      1.25 o 
   0   9   6      237.57      233.91      4.39 o 
   1   9   6      191.01      185.74      3.87 o 
   2   9   6      394.39      396.82      6.37 o 
   3   9   6        3.25        3.47      0.92 o 
   4   9   6      112.82      106.70      3.23 o 
   5   9   6       68.59       66.33      2.57 o 
   6   9   6      268.90      265.74      5.98 o 
   7   9   6       23.20       18.19      3.01 o 
   8   9   6       55.13       64.65      2.82 o 
   9   9   6        0.24        1.37      2.01 o 
  10   9   6      706.65      632.78     12.36 o 
  11   9   6       24.06       22.95      2.92 o 
  12   9   6        5.88        5.96      2.37 o 
  -5  10   6       53.76       48.70      3.03 o 
  -4  10   6      181.02      191.40      5.30 o 
  -3  10   6       17.96       14.38      2.05 o 
  -2  10   6      483.62      487.38      8.12 o 
  -1  10   6      436.95      435.63      8.03 o 
   0  10   6       57.16       52.81      2.01 o 
   1  10   6        0.58        2.30      1.06 o 
   2  10   6       25.47       21.01      1.40 o 
   3  10   6        0.12        0.50      1.23 o 
   4  10   6      149.47      140.73      3.89 o 
   5  10   6      184.50      172.99      4.68 o 
   6  10   6      893.61      859.60     16.89 o 
   7  10   6        0.39        2.12      5.27 o 
   8  10   6        0.03       -1.98      1.32 o 
   9  10   6       24.95       26.11      2.25 o 
  10  10   6      120.68      127.55      4.43 o 
  11  10   6        0.00       -0.08      1.63 o 
  12  10   6       26.31       35.60      3.43 o 
  -4  11   6      101.31      109.54      4.06 o 
  -3  11   6       44.12       47.10      2.82 o 
  -2  11   6      133.78      142.19      4.25 o 
  -1  11   6       28.14       30.37      2.08 o 
   0  11   6       66.58       63.80      2.62 o 
   1  11   6        0.08       -0.27      1.12 o 
   2  11   6      218.77      201.11      7.14 o 
   3  11   6       21.55       20.28      1.77 o 
   4  11   6       21.07       19.34      1.85 o 
   5  11   6       56.20       50.64      2.64 o 
   6  11   6      717.70      714.30     13.09 o 
   7  11   6       79.99       78.37      4.53 o 
   8  11   6        0.06        0.08      1.41 o 
   9  11   6        1.51       -1.71      1.43 o 
  10  11   6       41.03       40.74      2.68 o 
  11  11   6        1.77        2.80      2.18 o 
  12  11   6       35.60       38.01      3.58 o 
  -3  12   6       10.46       12.90      2.74 o 
  -2  12   6        0.03        2.20      2.16 o 
  -1  12   6       22.65       16.76      1.64 o 
   0  12   6       12.45       10.62      1.41 o 
   1  12   6        1.16       -1.02      1.14 o 
   2  12   6      128.31      122.54      4.74 o 
   3  12   6       14.97       15.31      1.82 o 
   4  12   6       25.43       22.21      1.98 o 
   5  12   6       29.76       27.11      2.26 o 
   6  12   6      456.28      476.72      9.73 o 
   7  12   6        2.29        3.42      1.83 o 
   8  12   6       66.91       65.77      3.05 o 
   9  12   6        1.52        1.08      1.93 o 
  10  12   6       11.84       10.12      1.92 o 
  11  12   6       13.74       16.39      2.22 o 
  -2  13   6       19.08       24.57      2.99 o 
  -1  13   6        1.74        1.00      2.09 o 
   0  13   6        0.05        0.52      1.50 o 
   1  13   6        0.00       -1.85      1.90 o 
   2  13   6       98.46      101.46      4.64 o 
   3  13   6        6.44        3.03      1.41 o 
   4  13   6      101.73       99.82      3.55 o 
   5  13   6        0.03       -0.15      1.75 o 
   6  13   6       46.72       50.28      2.78 o 
   7  13   6       12.26       11.05      1.97 o 
   8  13   6       73.56       83.42      3.52 o 
   9  13   6        0.45       -1.23      1.86 o 
  10  13   6       37.72       46.02      2.94 o 
  11  13   6        2.02        4.65      2.08 o 
  -1  14   6       11.29       15.91      3.07 o 
   0  14   6       25.71       28.18      3.03 o 
   1  14   6        1.07       -0.01      1.89 o 
   2  14   6        4.34        0.79      1.97 o 
   3  14   6        5.93        6.58      2.60 o 
   4  14   6       67.78       72.90      4.28 o 
   5  14   6        0.06        0.62      2.17 o 
   6  14   6       15.98       21.12      2.31 o 
   7  14   6        0.41       -0.37      1.64 o 
   8  14   6       37.54       38.00      2.75 o 
   9  14   6        0.04       -0.52      1.63 o 
  10  14   6       73.33       76.60      3.74 o 
   1  15   6       13.70       16.39      2.94 o 
   2  15   6       26.83       32.99      3.28 o 
   3  15   6        0.75        0.01      2.25 o 
   4  15   6       13.99       11.64      3.74 o 
   5  15   6       16.32       10.99      2.63 o 
   6  15   6        0.58        0.47      2.15 o 
   7  15   6        0.61       -0.84      2.30 o 
   8  15   6        1.29        1.74      2.57 o 
  -6 -11   7        4.19        4.86      2.31 o 
  -5 -11   7       91.22       97.45      4.88 o 
  -4 -11   7        0.09       -0.77      1.87 o 
  -3 -11   7       41.52       47.22      2.95 o 
  -2 -11   7        0.01       -0.27      1.70 o 
  -1 -11   7       66.83       72.35      3.60 o 
   0 -11   7       14.39       15.66      2.89 o 
   1 -11   7      129.62      138.80      4.95 o 
  -7 -10   7        0.20        0.01      2.26 o 
  -6 -10   7        0.16        1.02      2.04 o 
  -5 -10   7       62.64       63.13      3.15 o 
  -4 -10   7       24.42       26.75      2.34 o 
  -3 -10   7       26.44       31.43      2.52 o 
  -2 -10   7       18.84       18.48      2.14 o 
  -1 -10   7       21.44       26.63      2.36 o 
   0 -10   7        6.10        8.04      1.97 o 
   1 -10   7      510.68      537.95     13.73 o 
   2 -10   7       28.82       28.98      2.57 o 
   3 -10   7        5.56        9.62      2.65 o 
  -8  -9   7        4.52        6.80      2.37 o 
  -7  -9   7       82.84       85.58      4.45 o 
  -6  -9   7        0.18       -1.70      1.67 o 
  -5  -9   7        0.43        1.21      1.54 o 
  -4  -9   7       88.23       79.02      3.27 o 
  -3  -9   7      262.47      265.55      6.49 o 
  -2  -9   7       11.01       12.24      1.96 o 
  -1  -9   7       24.91       23.81      2.17 o 
   0  -9   7        6.17        4.90      1.75 o 
   1  -9   7      240.95      238.12      6.26 o 
   2  -9   7       31.61       31.37      2.71 o 
   3  -9   7      186.25      211.84      6.03 o 
   4  -9   7        9.17        3.33      2.56 o 
  -9  -8   7        8.11        8.50      2.78 o 
  -8  -8   7       13.99       13.57      2.46 o 
  -7  -8   7      197.35      207.19      5.61 o 
  -6  -8   7        3.23        0.00      1.65 o 
  -5  -8   7       15.50       11.70      1.86 o 
  -4  -8   7        4.76        3.17      2.60 o 
  -3  -8   7       12.70       15.17      1.86 o 
  -2  -8   7       23.02       21.31      2.04 o 
  -1  -8   7      304.44      299.46      6.82 o 
   0  -8   7       11.36       11.06      1.83 o 
   1  -8   7       38.27       38.73      2.64 o 
   2  -8   7       30.01       29.59      2.43 o 
   3  -8   7       26.76       27.44      2.32 o 
   4  -8   7        5.29        6.95      3.04 o 
   5  -8   7        0.58       -2.80      2.39 o 
  -9  -7   7       16.07       18.15      3.69 o 
  -8  -7   7       77.19       69.06      3.24 o 
  -7  -7   7        0.73       -2.48      1.65 o 
  -6  -7   7       12.80       14.68      2.06 o 
  -5  -7   7      714.38      709.33     12.88 o 
  -4  -7   7       89.73       78.84      4.65 o 
  -3  -7   7       82.21       77.24      2.98 o 
  -2  -7   7       29.67       33.60      2.17 o 
  -1  -7   7      466.74      465.90      9.15 o 
   0  -7   7      169.06      174.09      4.74 o 
   1  -7   7      349.33      351.04      7.64 o 
   2  -7   7        6.66        7.91      1.84 o 
   3  -7   7        3.48        0.00      3.30 o 
   4  -7   7        2.49        2.23      1.62 o 
   5  -7   7       70.10       76.24      4.39 o 
   6  -7   7        0.06       -1.80      2.11 o 
 -10  -6   7        6.89        7.96      3.54 o 
  -9  -6   7       79.25       93.22      4.47 o 
  -8  -6   7       76.62       78.66      2.89 o 
  -7  -6   7      207.66      219.06      5.74 o 
  -6  -6   7      267.03      270.21      5.33 o 
  -5  -6   7      345.67      328.07      7.60 o 
  -4  -6   7       27.84       24.42      1.93 o 
  -3  -6   7       69.25       74.50      2.76 o 
  -2  -6   7        0.87       -0.39      1.46 o 
  -1  -6   7     1253.70     1247.94     23.08 o 
   0  -6   7      206.27      206.17      5.11 o 
   1  -6   7     2268.02     2229.47     50.88 o 
   2  -6   7        0.13       -2.26      2.36 o 
   3  -6   7       67.21       66.25      3.47 o 
   4  -6   7        0.21        0.20      1.38 o 
   5  -6   7       53.26       62.03      3.79 o 
   6  -6   7       19.30       16.29      2.69 o 
   7  -6   7        5.62        3.83      2.28 o 
 -10  -5   7        3.33       -3.17      2.96 o 
  -9  -5   7       19.58       24.47      2.34 o 
  -8  -5   7       42.88       55.07      5.36 o 
  -7  -5   7      882.09      902.29     13.56 o 
  -6  -5   7       70.82       75.89      2.60 o 
  -5  -5   7      565.50      528.71      8.42 o 
  -4  -5   7        3.65        2.58      1.09 o 
  -3  -5   7      590.33      604.89     10.78 o 
  -2  -5   7        0.00        0.34      1.15 o 
  -1  -5   7      806.06      864.62     14.61 o 
   0  -5   7        3.12        3.13      1.37 o 
   1  -5   7        1.71        1.05      1.29 o 
   2  -5   7       74.04       77.12      3.36 o 
   3  -5   7      646.74      612.35     11.26 o 
   4  -5   7        0.02        0.08      1.62 o 
   5  -5   7       32.01       36.20      3.00 o 
   6  -5   7        0.43       -2.62      1.87 o 
   7  -5   7      108.35      104.91      5.06 o 
   8  -5   7        1.52        1.97      2.27 o 
 -10  -4   7        0.16       -2.11      2.47 o 
  -9  -4   7       36.06       37.32      2.62 o 
  -8  -4   7        4.95        5.49      1.65 o 
  -7  -4   7      639.88      599.63     33.96 o 
  -6  -4   7       11.15       12.25      1.68 o 
  -5  -4   7       76.75       82.74      2.84 o 
  -4  -4   7       30.31       27.51      1.82 o 
  -3  -4   7      238.78      207.39      4.56 o 
  -2  -4   7      233.06      222.93      4.64 o 
  -1  -4   7      105.24      109.57      2.37 o 
   0  -4   7       53.12       57.84      2.22 o 
   1  -4   7      843.38      837.51     14.10 o 
   2  -4   7       21.16       20.63      1.63 o 
   3  -4   7      270.31      229.03     12.99 o 
   4  -4   7        3.80        0.16      1.32 o 
   5  -4   7       26.77       26.22      1.98 o 
   6  -4   7       50.05       45.67      4.21 o 
   7  -4   7        1.13       -0.75      1.87 o 
   8  -4   7        1.77        4.45      2.24 o 
   9  -4   7       10.80       16.41      2.92 o 
 -10  -3   7        2.82        7.63      2.56 o 
  -9  -3   7       32.84       35.17      3.18 o 
  -8  -3   7        0.07       -0.10      1.29 o 
  -7  -3   7      454.63      460.29      8.95 o 
  -6  -3   7        4.14        3.29      1.24 o 
  -5  -3   7      543.71      551.19      8.55 o 
  -4  -3   7        0.29       -0.90      0.97 o 
  -3  -3   7       69.16       64.29      1.89 o 
  -2  -3   7        0.48        0.06      0.92 o 
  -1  -3   7       20.86       28.45      1.38 o 
   0  -3   7       44.23       41.75      1.97 o 
   1  -3   7      435.63      428.58      6.51 o 
   2  -3   7        2.86        1.97      0.84 o 
   3  -3   7      422.24      440.71      6.90 o 
   4  -3   7       27.32       24.39      1.75 o 
   5  -3   7       36.56       26.42      1.75 o 
   6  -3   7        4.74        3.92      2.00 o 
   7  -3   7      301.88      297.39      8.64 o 
   8  -3   7        2.67        2.28      1.98 o 
   9  -3   7       72.84       84.45      4.57 o 
 -10  -2   7        9.34       14.74      2.68 o 
  -9  -2   7        9.58        8.97      2.52 o 
  -8  -2   7        3.61        1.38      1.44 o 
  -7  -2   7      355.58      359.35      7.53 o 
  -6  -2   7        7.21        5.03      1.26 o 
  -5  -2   7      558.15      544.81      8.40 o 
  -4  -2   7       23.14       25.56      1.37 o 
  -3  -2   7       69.98       75.50      1.99 o 
  -2  -2   7        0.25        0.10      0.79 o 
  -1  -2   7     1083.50     1073.10     14.63 o 
   0  -2   7      169.14      175.79      3.13 o 
   1  -2   7      728.88      767.53     12.41 o 
   2  -2   7       60.53       54.67      1.59 o 
   3  -2   7      288.61      296.01      4.94 o 
   4  -2   7       71.91       78.04      2.16 o 
   5  -2   7       71.61       65.46      2.09 o 
   6  -2   7        3.57        3.13      1.12 o 
   7  -2   7      132.91      120.56      3.80 o 
   8  -2   7        1.55        4.07      1.49 o 
   9  -2   7        0.11       -0.21      2.04 o 
  10  -2   7       23.89       30.86      5.64 o 
 -10  -1   7       25.25       26.30      3.46 o 
  -9  -1   7       56.79       62.59      3.97 o 
  -8  -1   7        3.32        2.10      1.53 o 
  -7  -1   7       43.61       36.90      2.28 o 
  -6  -1   7       45.92       46.62      1.87 o 
  -5  -1   7      222.74      208.97      4.72 o 
  -4  -1   7        0.42       -0.21      0.99 o 
  -3  -1   7      112.64      102.47      2.88 o 
  -2  -1   7       79.79       72.44      1.79 o 
  -1  -1   7        8.88        8.69      0.76 o 
   0  -1   7        8.93        5.17      0.71 o 
   1  -1   7     1019.53     1119.01     15.17 o 
   2  -1   7       72.92       76.81      2.21 o 
   3  -1   7      618.80      726.64     10.42 o 
   4  -1   7       26.94       31.32      1.46 o 
   5  -1   7      173.07      171.17      3.50 o 
   6  -1   7       13.30       13.29      1.25 o 
   7  -1   7      159.78      154.28      5.41 o 
   8  -1   7        7.78        8.74      1.74 o 
   9  -1   7        5.03        5.04      1.63 o 
  10  -1   7       25.70       30.39      2.58 o 
 -10   0   7        0.65       -0.98      2.38 o 
  -9   0   7       65.52       68.82      4.06 o 
  -8   0   7        1.81       -0.34      2.01 o 
  -7   0   7       23.86       24.34      2.06 o 
  -6   0   7       75.08       72.58      2.24 o 
  -5   0   7      204.48      204.84      3.93 o 
  -4   0   7       44.37       41.86      1.87 o 
  -3   0   7        0.21        1.49      0.80 o 
  -2   0   7        0.11       -0.66      0.90 o 
  -1   0   7       73.85       55.51      3.38 o 
   0   0   7       18.83       17.25      1.78 o 
   1   0   7      156.32      179.66      3.14 o 
   2   0   7      100.77       99.12      2.18 o 
   3   0   7       74.15      100.37      2.29 o 
   4   0   7       11.32       10.58      1.06 o 
   5   0   7      137.66      119.47      4.15 o 
   6   0   7       48.83       55.50      1.91 o 
   7   0   7      322.21      318.17      6.74 o 
   8   0   7       62.21       67.36      2.92 o 
   9   0   7       25.83       25.54      2.79 o 
  10   0   7       17.83       22.09      2.19 o 
  11   0   7        0.89        2.23      1.91 o 
 -10   1   7        8.88        8.16      2.90 o 
  -9   1   7        4.97        2.50      2.60 o 
  -8   1   7        9.06        7.90      2.70 o 
  -7   1   7      177.79      166.68      4.64 o 
  -6   1   7        2.59        2.33      1.45 o 
  -5   1   7      213.26      215.22      4.09 o 
  -4   1   7        3.52        3.16      0.97 o 
  -3   1   7      181.69      152.02      3.37 o 
  -2   1   7        0.21       -1.83      1.26 o 
  -1   1   7      235.00      217.36      4.37 o 
   0   1   7       28.11       22.41      1.29 o 
   1   1   7     1878.26     1939.13     25.45 o 
   2   1   7       39.55       36.48      1.29 o 
   3   1   7      462.34      556.76      9.41 o 
   4   1   7      111.44      107.79      2.46 o 
   5   1   7       35.46       32.52      1.69 o 
   6   1   7        4.65        4.47      1.00 o 
   7   1   7      413.69      430.05      7.09 o 
   8   1   7        7.96       12.84      1.87 o 
   9   1   7      222.95      245.43      6.00 o 
  10   1   7       30.52       36.31      2.52 o 
  11   1   7       18.11       24.00      2.34 o 
  -9   2   7       50.65       47.29      3.87 o 
  -8   2   7        3.63        1.63      2.31 o 
  -7   2   7      192.55      181.73      4.97 o 
  -6   2   7       29.80       28.73      2.02 o 
  -5   2   7        3.03        4.98      2.33 o 
  -4   2   7       17.41       15.96      1.19 o 
  -3   2   7      932.62      904.88     12.61 o 
  -2   2   7      317.00      329.46      5.15 o 
  -1   2   7     6518.40     7171.81    105.75 o 
   0   2   7        3.28        1.05      1.04 o 
   1   2   7     3219.27     3584.12     46.31 o 
   2   2   7      122.84      126.59      2.48 o 
   3   2   7      268.71      289.62      4.67 o 
   4   2   7      100.74      112.25      2.46 o 
   5   2   7       11.83        7.66      0.94 o 
   6   2   7       68.39       66.49      2.01 o 
   7   2   7      211.28      207.74      4.12 o 
   8   2   7      172.38      186.36      4.89 o 
   9   2   7      542.73      543.29     10.44 o 
  10   2   7        2.43        2.69      1.68 o 
  11   2   7        0.93        1.61      2.20 o 
  12   2   7        0.51       -1.23      2.47 o 
  -9   3   7       96.95      103.79      5.20 o 
  -8   3   7       21.11       16.05      2.63 o 
  -7   3   7      288.94      271.68      7.94 o 
  -6   3   7        2.01        3.26      1.86 o 
  -5   3   7       83.37       75.67      2.65 o 
  -4   3   7        0.10       -0.75      0.87 o 
  -3   3   7        0.02        0.40      0.84 o 
  -2   3   7      162.09      175.21      3.21 o 
  -1   3   7      566.97      533.97      9.11 o 
   0   3   7       10.07       13.04      1.25 o 
   1   3   7     1019.85     1016.16     16.03 o 
   2   3   7       58.04       48.78      1.42 o 
   3   3   7       24.10       22.05      1.26 o 
   4   3   7      111.89      116.61      2.64 o 
   5   3   7      235.18      224.34      4.02 o 
   6   3   7        3.64        4.43      2.03 o 
   7   3   7       11.49       12.98      1.30 o 
   8   3   7       23.79       26.57      2.15 o 
   9   3   7        2.63        1.68      2.78 o 
  10   3   7        1.36        0.80      1.97 o 
  11   3   7       26.88       31.79      3.51 o 
  12   3   7        0.00        0.33      2.42 o 
  -9   4   7        6.59       12.58      3.22 o 
  -8   4   7        1.07        0.43      2.12 o 
  -7   4   7        8.44       11.15      2.33 o 
  -6   4   7        8.31        9.98      2.35 o 
  -5   4   7       13.61       11.39      1.54 o 
  -4   4   7      115.76      104.60      6.17 o 
  -3   4   7      345.95      337.44      5.50 o 
  -2   4   7        0.10       -0.01      0.85 o 
  -1   4   7     3870.53     4198.20     54.13 o 
   0   4   7      123.08      114.49      2.76 o 
   1   4   7      630.71      541.64      7.73 o 
   2   4   7      281.59      267.35      5.00 o 
   3   4   7        8.68        2.75      1.86 o 
   4   4   7      207.71      214.32      3.80 o 
   5   4   7       38.73       23.08      1.29 o 
   6   4   7       10.18        8.68      1.02 o 
   7   4   7      334.96      337.84      6.62 o 
   8   4   7       38.54       39.71      1.93 o 
   9   4   7      182.73      176.26      6.22 o 
  10   4   7        3.29       -0.36      2.08 o 
  11   4   7       63.15       65.66      4.27 o 
  12   4   7        1.59        2.49      2.33 o 
  -8   5   7        6.96       10.14      2.46 o 
  -7   5   7        0.53        1.65      2.00 o 
  -6   5   7        1.38        0.86      1.89 o 
  -5   5   7      111.94      109.75      3.42 o 
  -4   5   7        2.19       -1.91      1.67 o 
  -3   5   7       10.01       10.24      1.17 o 
  -2   5   7      257.61      272.33      4.63 o 
  -1   5   7        2.63        3.92      0.87 o 
   0   5   7      112.84      116.58      2.37 o 
   1   5   7       93.86       83.32      1.87 o 
   2   5   7      101.62       93.16      2.04 o 
   3   5   7      329.82      339.93      5.33 o 
   4   5   7      153.45      168.81      3.19 o 
   5   5   7     2080.62     2276.69     30.07 o 
   6   5   7      152.71      168.99      3.33 o 
   7   5   7      642.64      656.30      9.80 o 
   8   5   7        2.40        2.51      2.36 o 
   9   5   7       23.79       23.30      2.03 o 
  10   5   7        4.13        3.12      2.15 o 
  11   5   7       25.12       34.86      3.48 o 
  12   5   7        7.71        9.84      2.80 o 
  -8   6   7        3.02        1.47      2.22 o 
  -7   6   7       42.76       46.96      3.53 o 
  -6   6   7       25.14       27.09      2.76 o 
  -5   6   7        4.07        2.60      1.45 o 
  -4   6   7      125.68      132.81      3.78 o 
  -3   6   7      690.91      670.45     21.50 o 
  -2   6   7      132.35      141.15      3.02 o 
  -1   6   7      615.37      584.37      8.61 o 
   0   6   7       20.83       19.56      1.11 o 
   1   6   7       11.53       10.81      1.05 o 
   2   6   7        1.06        0.41      1.07 o 
   3   6   7        1.62        1.60      0.78 o 
   4   6   7      295.36      332.71      5.30 o 
   5   6   7     1520.30     1811.01     24.17 o 
   6   6   7      204.88      216.89      4.97 o 
   7   6   7      217.71      201.25      9.66 o 
   8   6   7        5.36        5.44      1.41 o 
   9   6   7      123.88      138.83      4.19 o 
  10   6   7        1.04       -0.92      1.87 o 
  11   6   7        7.19        4.70      2.94 o 
  12   6   7        7.65        5.30      2.45 o 
  -7   7   7        9.77       15.09      3.12 o 
  -6   7   7        2.38        1.40      3.28 o 
  -5   7   7        3.00        0.78      1.83 o 
  -4   7   7        0.04       -0.63      1.42 o 
  -3   7   7       41.50       41.07      1.87 o 
  -2   7   7        1.03       -1.16      2.24 o 
  -1   7   7      168.35      162.96      3.34 o 
   0   7   7       29.37       25.78      1.35 o 
   1   7   7       14.13       17.16      1.35 o 
   2   7   7       30.56       22.91      1.79 o 
   3   7   7      152.70      171.98      3.25 o 
   4   7   7        3.76        3.42      0.87 o 
   5   7   7       40.73       33.31      1.84 o 
   6   7   7       31.85       35.31      2.00 o 
   7   7   7      234.95      211.86      7.57 o 
   8   7   7        2.19        1.54      1.39 o 
   9   7   7      225.29      210.98      6.80 o 
  10   7   7        6.20        5.88      3.72 o 
  11   7   7        1.71        1.49      2.04 o 
  12   7   7        7.90        7.37      5.56 o 
  -6   8   7       35.56       39.12      5.69 o 
  -5   8   7        0.05        0.78      1.91 o 
  -4   8   7        2.42        2.06      1.52 o 
  -3   8   7       36.98       36.39      2.14 o 
  -2   8   7        0.47       -1.76      1.17 o 
  -1   8   7      277.93      287.34      5.10 o 
   0   8   7      247.24      258.78      4.62 o 
   1   8   7      665.05      671.52     11.53 o 
   2   8   7      233.45      231.42      4.17 o 
   3   8   7       95.39      103.81      2.67 o 
   4   8   7       10.37       11.43      0.97 o 
   5   8   7      197.06      193.99      4.59 o 
   6   8   7        0.28       -1.22      1.13 o 
   7   8   7       33.98       33.50      2.05 o 
   8   8   7       12.15       13.47      1.67 o 
   9   8   7        3.84       -0.07      1.51 o 
  10   8   7        8.16        8.25      3.24 o 
  11   8   7       63.79       53.31      3.82 o 
  12   8   7        1.47       -3.84      3.48 o 
  -6   9   7        0.52        0.32      2.33 o 
  -5   9   7       25.57       30.52      3.01 o 
  -4   9   7        6.92        6.05      1.78 o 
  -3   9   7        9.39        7.42      1.61 o 
  -2   9   7        6.45        5.92      1.44 o 
  -1   9   7      415.40      414.29      7.70 o 
   0   9   7        0.00       -0.32      1.44 o 
   1   9   7       34.42       33.99      2.84 o 
   2   9   7        0.00        0.24      1.04 o 
   3   9   7      240.95      246.18      4.43 o 
   4   9   7       30.95       30.25      1.91 o 
   5   9   7      324.49      319.15      8.21 o 
   6   9   7       54.10       44.47      2.36 o 
   7   9   7      158.31      154.26      4.34 o 
   8   9   7        7.86        7.20      1.54 o 
   9   9   7      202.03      185.20      9.20 o 
  10   9   7        9.16        8.29      3.30 o 
  11   9   7       80.40       85.55      4.59 o 
  12   9   7        0.35       -0.48      2.04 o 
  -5  10   7        5.05        2.87      2.33 o 
  -4  10   7        4.64        3.33      2.99 o 
  -3  10   7       26.84       29.31      2.32 o 
  -2  10   7        5.17        6.09      2.03 o 
  -1  10   7        4.60        3.81      3.99 o 
   0  10   7        1.94        0.21      1.15 o 
   1  10   7       54.39       50.75      1.93 o 
   2  10   7      122.29      114.98      4.44 o 
   3  10   7      145.70      138.61      3.80 o 
   4  10   7        9.78        9.89      1.51 o 
   5  10   7       97.73       97.76      3.36 o 
   6  10   7       97.42       93.58      3.40 o 
   7  10   7       12.71       15.56      1.96 o 
   8  10   7        1.78        3.73      1.56 o 
   9  10   7        1.15        3.60      1.63 o 
  10  10   7        1.25        1.55      1.68 o 
  11  10   7       46.18       52.84      3.06 o 
  12  10   7        0.57        1.81      2.15 o 
  -4  11   7        0.73        2.68      2.61 o 
  -3  11   7        4.45        8.00      3.12 o 
  -2  11   7       42.77       50.13      3.82 o 
  -1  11   7        1.58        3.71      2.01 o 
   0  11   7       20.47       20.01      1.74 o 
   1  11   7       31.39       31.89      1.75 o 
   2  11   7       36.13       34.59      2.23 o 
   3  11   7      190.52      192.10      4.82 o 
   4  11   7       15.13       14.91      2.27 o 
   5  11   7      140.18      131.43      4.28 o 
   6  11   7        9.74       11.65      3.58 o 
   7  11   7      177.69      177.36      5.00 o 
   8  11   7       44.69       44.08      2.59 o 
   9  11   7        1.91        2.39      2.77 o 
  10  11   7        0.26        1.48      1.69 o 
  11  11   7       48.30       49.91      3.04 o 
  12  11   7        1.73        2.20      2.32 o 
  -3  12   7       32.82       33.70      4.29 o 
  -2  12   7       16.46       16.01      2.18 o 
  -1  12   7       30.89       38.41      2.14 o 
   0  12   7       46.27       45.77      2.12 o 
   1  12   7       12.56       13.38      1.51 o 
   2  12   7        0.86       -0.05      1.39 o 
   3  12   7      140.50      131.94      3.95 o 
   4  12   7        1.97        1.44      1.49 o 
   5  12   7      119.73      111.70      3.83 o 
   6  12   7      139.67      138.82      5.86 o 
   7  12   7       18.59       17.27      2.60 o 
   8  12   7        0.33        0.37      1.52 o 
   9  12   7        0.10       -0.98      1.53 o 
  10  12   7        1.15        1.16      1.63 o 
  11  12   7        1.84        3.22      1.75 o 
  -2  13   7       10.22       10.56      2.58 o 
  -1  13   7        9.76       14.61      5.17 o 
   0  13   7        8.60        8.54      1.56 o 
   1  13   7       47.05       46.26      2.59 o 
   2  13   7       11.09       12.97      4.32 o 
   3  13   7       94.27      100.82      3.56 o 
   4  13   7        1.45       -2.35      1.56 o 
   5  13   7      256.54      259.19      6.39 o 
   6  13   7       38.80       40.18      2.68 o 
   7  13   7       26.80       28.54      2.51 o 
   8  13   7        0.23       -0.56      2.24 o 
   9  13   7        3.08        2.58      1.65 o 
  10  13   7        0.17       -0.14      1.66 o 
  11  13   7       14.31       24.48      2.55 o 
  -1  14   7        1.28        2.20      2.33 o 
   0  14   7        9.50        8.49      2.46 o 
   1  14   7        3.59        0.18      2.05 o 
   2  14   7       14.01       12.37      2.42 o 
   3  14   7       42.23       43.30      3.40 o 
   4  14   7       19.59       14.11      2.14 o 
   5  14   7      192.93      200.48      5.55 o 
   6  14   7       18.67       21.44      2.25 o 
   7  14   7       81.74       91.00      3.80 o 
   8  14   7       10.00       11.52      2.12 o 
   9  14   7        2.96        2.93      1.77 o 
  10  14   7        0.39       -1.77      1.75 o 
   1  15   7       10.87        9.95      2.75 o 
   2  15   7        3.36        1.02      2.15 o 
   3  15   7        3.76        1.26      2.23 o 
   4  15   7        0.18        0.04      2.13 o 
   5  15   7        9.85        9.27      2.55 o 
   6  15   7       21.08       24.39      2.93 o 
   7  15   7       88.37       91.92      3.92 o 
   8  15   7        6.97        9.36      2.17 o 
  -4 -11   8       40.49       33.46      2.73 o 
  -3 -11   8        0.39        0.98      1.88 o 
  -2 -11   8       58.74       62.47      3.43 o 
  -1 -11   8        8.24       11.40      2.14 o 
  -6 -10   8       60.16       71.52      4.23 o 
  -5 -10   8        8.65        7.00      3.38 o 
  -4 -10   8        0.40       -0.33      1.90 o 
  -3 -10   8        0.01        0.82      1.77 o 
  -2 -10   8      156.76      161.44      5.11 o 
  -1 -10   8        4.22        3.97      2.03 o 
   0 -10   8       13.32       14.29      2.19 o 
   1 -10   8       12.04       12.53      2.46 o 
   2 -10   8       28.85       34.05      2.75 o 
  -7  -9   8        7.00       11.74      2.52 o 
  -6  -9   8       35.14       38.43      2.65 o 
  -5  -9   8       28.34       23.99      2.27 o 
  -4  -9   8       25.73       24.21      2.23 o 
  -3  -9   8        3.51        3.51      1.79 o 
  -2  -9   8       31.85       33.37      2.48 o 
  -1  -9   8        1.63        0.25      1.62 o 
   0  -9   8       19.15       16.79      2.17 o 
   1  -9   8        8.92        9.15      2.12 o 
   2  -9   8       70.98       73.00      4.26 o 
   3  -9   8       32.06       31.67      3.14 o 
  -8  -8   8        1.29        3.50      5.95 o 
  -7  -8   8        5.34        3.09      1.93 o 
  -6  -8   8       64.24       67.60      3.19 o 
  -5  -8   8       13.08       19.55      2.04 o 
  -4  -8   8      395.84      364.98      7.98 o 
  -3  -8   8        5.54        7.13      1.72 o 
  -2  -8   8      120.18      112.79      3.90 o 
  -1  -8   8        0.07        0.39      1.46 o 
   0  -8   8        0.51        0.00      1.52 o 
   1  -8   8       10.69       13.34      2.07 o 
   2  -8   8        0.08       -0.62      1.74 o 
   3  -8   8       68.32       61.45      3.67 o 
   4  -8   8       47.02       46.09      3.80 o 
   5  -8   8       27.69       31.95      3.58 o 
  -8  -7   8       33.40       42.84      2.77 o 
  -7  -7   8        7.76        6.85      1.94 o 
  -6  -7   8      171.55      175.20      5.02 o 
  -5  -7   8       45.84       49.54      2.72 o 
  -4  -7   8      279.21      253.61      6.07 o 
  -3  -7   8       27.18       25.04      2.02 o 
  -2  -7   8       95.64       95.03      5.56 o 
  -1  -7   8        0.55        1.56      1.57 o 
   0  -7   8        5.53        9.07      2.81 o 
   1  -7   8      593.20      616.51     11.78 o 
   2  -7   8      347.59      334.37     10.56 o 
   3  -7   8        1.08        1.54      2.09 o 
   4  -7   8       18.48       21.84      2.17 o 
   5  -7   8       28.36       27.29      3.25 o 
   6  -7   8       60.24       61.61      5.43 o 
  -9  -6   8        2.87       -0.94      3.17 o 
  -8  -6   8       37.31       43.74      2.40 o 
  -7  -6   8       10.53       16.14      2.97 o 
  -6  -6   8      282.99      294.32      6.75 o 
  -5  -6   8      302.93      291.29      6.62 o 
  -4  -6   8      486.58      460.47      9.08 o 
  -3  -6   8       17.26       16.11      1.72 o 
  -2  -6   8      210.47      204.56      5.07 o 
  -1  -6   8      106.87      115.04      4.71 o 
   0  -6   8        0.40        0.65      2.03 o 
   1  -6   8        1.24        0.31      1.71 o 
   2  -6   8      151.04      146.18      4.43 o 
   3  -6   8      323.25      298.60      6.89 o 
   4  -6   8        5.55        5.69      5.04 o 
   5  -6   8        0.05       -2.82      2.04 o 
   6  -6   8       89.41       91.12      5.67 o 
   7  -6   8        9.42       12.10      2.84 o 
  -9  -5   8        0.01        0.48      2.53 o 
  -8  -5   8        7.10        8.76      2.11 o 
  -7  -5   8        2.58        4.69      1.32 o 
  -6  -5   8       10.76        7.33      2.63 o 
  -5  -5   8        7.43        6.90      1.85 o 
  -4  -5   8       68.44       55.96      3.18 o 
  -3  -5   8       16.29       16.75      1.79 o 
  -2  -5   8      141.62      125.15      6.56 o 
  -1  -5   8      158.37      150.22      7.70 o 
   0  -5   8      915.52      914.50     15.59 o 
   1  -5   8      316.35      316.78      6.83 o 
   2  -5   8     1650.40     1571.50     59.58 o 
   3  -5   8      114.84      112.62      7.94 o 
   4  -5   8      254.33      247.22     13.77 o 
   5  -5   8        0.31       -0.35      1.40 o 
   6  -5   8       21.02       25.45      2.86 o 
   7  -5   8        2.41        1.33      2.15 o 
   8  -5   8       47.04       50.02      5.30 o 
  -9  -4   8        9.82        7.89      2.55 o 
  -8  -4   8        0.83        2.60      2.00 o 
  -7  -4   8       12.52       10.02      1.60 o 
  -6  -4   8       89.83       88.15      2.74 o 
  -5  -4   8       95.98       93.52      2.69 o 
  -4  -4   8        1.84        0.12      1.06 o 
  -3  -4   8       75.86       71.60      2.15 o 
  -2  -4   8        7.05        6.09      1.01 o 
  -1  -4   8      190.56      185.85      5.65 o 
   0  -4   8      499.61      473.00      8.82 o 
   1  -4   8       49.92       48.83      2.77 o 
   2  -4   8       16.94       16.20      1.68 o 
   3  -4   8       69.26       67.72      2.73 o 
   4  -4   8      412.13      375.52      7.75 o 
   5  -4   8        0.34       -1.13      1.52 o 
   6  -4   8      137.07      122.21      9.72 o 
   7  -4   8        0.32        0.78      2.01 o 
   8  -4   8       24.74       29.86      3.10 o 
  -9  -3   8       24.39       24.24      2.99 o 
  -8  -3   8        0.13       -2.86      1.91 o 
  -7  -3   8        5.87        5.70      1.44 o 
  -6  -3   8       25.94       26.47      1.73 o 
  -5  -3   8        1.91        1.57      1.19 o 
  -4  -3   8        8.32        7.94      1.20 o 
  -3  -3   8        3.19        2.25      1.05 o 
  -2  -3   8      331.64      353.16      5.74 o 
  -1  -3   8       93.03       91.94      2.20 o 
   0  -3   8      212.39      176.38      3.78 o 
   1  -3   8        9.56        9.03      1.28 o 
   2  -3   8       28.45       24.66      1.64 o 
   3  -3   8        9.17        9.03      1.38 o 
   4  -3   8      104.22       89.25      3.05 o 
   5  -3   8       29.65       30.20      2.05 o 
   6  -3   8       13.90       19.92      2.51 o 
   7  -3   8        2.95        4.18      3.51 o 
   8  -3   8       12.06       14.86      2.56 o 
   9  -3   8        2.07        5.10      2.38 o 
 -10  -2   8       45.48       49.80      6.27 o 
  -9  -2   8       19.38       22.70      2.92 o 
  -8  -2   8        1.45       -1.45      1.90 o 
  -7  -2   8       10.40       12.65      2.50 o 
  -6  -2   8       42.49       37.81      2.71 o 
  -5  -2   8       19.38       18.66      1.46 o 
  -4  -2   8       12.53        9.95      1.37 o 
  -3  -2   8       12.90       14.83      1.23 o 
  -2  -2   8      740.52      756.95     10.82 o 
  -1  -2   8       25.07       23.59      1.32 o 
   0  -2   8       46.52       29.98      1.62 o 
   1  -2   8       31.45       31.99      2.14 o 
   2  -2   8       19.66       17.69      1.13 o 
   3  -2   8       18.86       18.39      1.40 o 
   4  -2   8       30.79       28.58      1.40 o 
   5  -2   8       11.22        9.93      1.61 o 
   6  -2   8      244.24      229.84      4.56 o 
   7  -2   8       21.02       22.78      3.30 o 
   8  -2   8       61.68       67.87      4.01 o 
   9  -2   8        6.87        5.95      2.17 o 
  10  -2   8      145.21      163.15      6.67 o 
  -9  -1   8        0.05       -0.62      2.11 o 
  -8  -1   8        0.09       -1.31      1.94 o 
  -7  -1   8        0.65        0.92      1.91 o 
  -6  -1   8      249.54      241.26      4.69 o 
  -5  -1   8       10.65       10.22      1.68 o 
  -4  -1   8      177.50      168.39      3.42 o 
  -3  -1   8        0.35        0.13      0.86 o 
  -2  -1   8      414.48      413.32      6.33 o 
  -1  -1   8      114.06      113.51      2.37 o 
   0  -1   8      203.09      182.15      3.26 o 
   1  -1   8       47.87       45.47      1.43 o 
   2  -1   8      769.51      775.00     12.89 o 
   3  -1   8        0.16       -0.48      0.88 o 
   4  -1   8       55.02       50.26      1.94 o 
   5  -1   8       25.93       29.11      1.50 o 
   6  -1   8       56.22       54.05      1.99 o 
   7  -1   8        1.86       -0.45      1.62 o 
   8  -1   8      278.36      288.40      8.42 o 
   9  -1   8       16.07       19.05      2.09 o 
  10  -1   8       49.47       45.92      3.61 o 
  -9   0   8        0.35        1.37      2.27 o 
  -8   0   8       30.81       28.59      2.94 o 
  -7   0   8       99.88       91.24      4.50 o 
  -6   0   8       60.37       62.27      2.55 o 
  -5   0   8        0.43       -0.46      1.13 o 
  -4   0   8      355.78      342.96      5.66 o 
  -3   0   8       12.75       10.40      0.97 o 
  -2   0   8      777.10      752.17     10.60 o 
  -1   0   8       12.97       11.14      1.69 o 
   0   0   8      644.14      630.27     10.20 o 
   1   0   8        0.26       -1.31      0.87 o 
   2   0   8      398.71      371.59      5.82 o 
   3   0   8      184.72      197.05      5.57 o 
   4   0   8     1409.27     1484.22     20.22 o 
   5   0   8        0.60        0.58      1.07 o 
   6   0   8       21.73       26.65      1.78 o 
   7   0   8        1.44        3.85      1.25 o 
   8   0   8      374.09      378.85      7.98 o 
   9   0   8       14.03       13.85      1.92 o 
  10   0   8       20.46       20.49      2.18 o 
  11   0   8        0.05        1.95      1.91 o 
  -9   1   8        6.98        1.99      2.46 o 
  -8   1   8        1.50       -1.50      2.19 o 
  -7   1   8        6.58        6.12      2.73 o 
  -6   1   8        3.26        2.27      4.47 o 
  -5   1   8        7.27        9.30      1.19 o 
  -4   1   8       34.03       30.55      3.11 o 
  -3   1   8       30.18       28.92      1.29 o 
  -2   1   8      381.39      341.84      6.05 o 
  -1   1   8      704.20      734.93     12.17 o 
   0   1   8     1062.07     1103.65     17.48 o 
   1   1   8      400.05      436.10      6.50 o 
   2   1   8        6.48        2.98      1.19 o 
   3   1   8       27.17       28.92      1.35 o 
   4   1   8      316.13      287.35      4.93 o 
   5   1   8        0.87        1.99      0.99 o 
   6   1   8      143.56      138.76      4.02 o 
   7   1   8        5.14        3.21      2.10 o 
   8   1   8      314.94      303.27      9.33 o 
   9   1   8       32.59       35.09      2.46 o 
  10   1   8        5.50        7.31      2.95 o 
  11   1   8        0.08        0.17      1.80 o 
  -9   2   8       35.78       34.81      4.11 o 
  -8   2   8       85.46       77.69      4.40 o 
  -7   2   8       21.28       22.53      3.28 o 
  -6   2   8      204.09      196.93      6.21 o 
  -5   2   8        0.13        0.27      1.20 o 
  -4   2   8       88.26       77.02      2.15 o 
  -3   2   8       32.78       30.43      1.64 o 
  -2   2   8      101.16      109.32      3.66 o 
  -1   2   8     1794.96     1852.89     28.51 o 
   0   2   8      723.95      809.71     13.23 o 
   1   2   8     1079.95     1139.92     18.02 o 
   2   2   8     1856.08     2062.96     27.19 o 
   3   2   8       62.39       71.71      1.94 o 
   4   2   8      538.16      567.55      9.79 o 
   5   2   8        3.68        4.04      0.97 o 
   6   2   8      306.08      300.35      6.14 o 
   7   2   8      136.40      128.38      3.18 o 
   8   2   8     1563.20     1636.36     26.16 o 
   9   2   8       71.83       72.28      3.14 o 
  10   2   8      158.59      162.23      5.16 o 
  11   2   8        1.03        1.25      2.55 o 
  -9   3   8        0.01        3.04      4.52 o 
  -8   3   8        0.98        2.90      2.31 o 
  -7   3   8      100.13      100.00      4.70 o 
  -6   3   8        0.22       -1.33      1.82 o 
  -5   3   8        0.11       -0.95      1.65 o 
  -4   3   8      241.79      212.67     12.08 o 
  -3   3   8        0.66        1.27      2.14 o 
  -2   3   8      544.38      557.49      8.19 o 
  -1   3   8     2489.51     2579.78     39.10 o 
   0   3   8     4241.64     4522.79     67.32 o 
   1   3   8     3721.55     3976.44     59.34 o 
   2   3   8     4413.10     4743.65     61.07 o 
   3   3   8      195.82      196.70      3.61 o 
   4   3   8      203.17      193.92      5.31 o 
   5   3   8       41.13       33.55      1.75 o 
   6   3   8      947.07      903.08     12.96 o 
   7   3   8      262.88      255.55     10.50 o 
   8   3   8      485.77      487.00      8.01 o 
   9   3   8       62.81       51.08      3.15 o 
  10   3   8       50.94       49.22      3.64 o 
  11   3   8       17.52       22.42      6.21 o 
  12   3   8       32.11       35.97      4.86 o 
  -8   4   8       83.45       92.06      4.74 o 
  -7   4   8       34.25       39.13      3.67 o 
  -6   4   8       15.92       18.08      2.44 o 
  -5   4   8        0.51       -0.02      1.87 o 
  -4   4   8       75.20       65.64      2.47 o 
  -3   4   8      171.65      184.94      3.56 o 
  -2   4   8      131.59      151.80      3.00 o 
  -1   4   8      713.78      698.58     11.74 o 
   0   4   8     3826.47     4204.23     62.71 o 
   1   4   8     1501.89     1578.74     24.46 o 
   2   4   8     2981.76     3046.70    100.97 o 
   3   4   8       17.88       14.47      1.09 o 
   4   4   8     2901.52     2975.23     38.88 o 
   5   4   8      192.05      199.12      3.81 o 
   6   4   8      271.82      249.62      4.58 o 
   7   4   8       58.28       50.01      2.90 o 
   8   4   8      578.80      626.96      9.76 o 
   9   4   8      187.99      190.00      6.51 o 
  10   4   8       54.74       59.69      3.83 o 
  11   4   8        0.77       -1.16      2.02 o 
  12   4   8       48.42       45.76      4.76 o 
  -8   5   8        3.68        8.34      3.48 o 
  -7   5   8        0.46        1.71      2.14 o 
  -6   5   8       48.51       45.68      5.67 o 
  -5   5   8       36.30       33.57      4.29 o 
  -4   5   8       13.20        9.78      2.24 o 
  -3   5   8       16.58       12.53      1.51 o 
  -2   5   8        4.44        7.72      1.05 o 
  -1   5   8       13.03       13.82      1.10 o 
   0   5   8      318.07      315.85      5.04 o 
   1   5   8      128.24      136.22      3.67 o 
   2   5   8      951.78      965.65     15.53 o 
   3   5   8       36.70       36.60      1.38 o 
   4   5   8      712.49      584.03      8.60 o 
   5   5   8        4.15        6.02      1.07 o 
   6   5   8        0.01       -1.36      0.91 o 
   7   5   8        5.89        3.91      1.37 o 
   8   5   8      345.67      353.00      9.34 o 
   9   5   8       19.77       16.94      1.96 o 
  10   5   8       42.65       41.14      3.30 o 
  11   5   8        0.12       -0.13      2.32 o 
  12   5   8       90.33      100.45      6.14 o 
  -7   6   8        1.89        1.87      2.23 o 
  -6   6   8       74.52       79.52      4.12 o 
  -5   6   8        6.28        9.35      2.09 o 
  -4   6   8        0.59       -1.62      1.78 o 
  -3   6   8      106.32      114.15      3.61 o 
  -2   6   8      153.66      166.59      3.41 o 
  -1   6   8       14.95       14.89      1.13 o 
   0   6   8       23.56       26.18      1.28 o 
   1   6   8       42.08       39.73      1.39 o 
   2   6   8       51.08       52.99      1.60 o 
   3   6   8       95.81      101.66      2.32 o 
   4   6   8     2632.40     2742.73     35.98 o 
   5   6   8       38.91       33.73      1.45 o 
   6   6   8       14.37       13.48      1.17 o 
   7   6   8        0.10       -0.99      1.17 o 
   8   6   8      208.73      214.34      5.32 o 
   9   6   8        0.47       -1.47      1.37 o 
  10   6   8       86.97       89.24      4.55 o 
  11   6   8        0.00       -2.63      2.08 o 
  12   6   8        1.89        0.09      2.36 o 
  -7   7   8        3.56        5.72      2.32 o 
  -6   7   8       75.75       84.50      5.59 o 
  -5   7   8       22.63       20.98      4.26 o 
  -4   7   8       72.32       70.44      3.73 o 
  -3   7   8       46.54       45.61      2.37 o 
  -2   7   8       35.36       35.03      1.69 o 
  -1   7   8       47.67       47.88      1.79 o 
   0   7   8      475.34      475.28      7.32 o 
   1   7   8       60.10       60.44      2.10 o 
   2   7   8      136.27      116.90      2.55 o 
   3   7   8       41.67       45.63      1.59 o 
   4   7   8       21.37       17.33      1.29 o 
   5   7   8       17.51       22.31      1.67 o 
   6   7   8      207.23      207.78      4.95 o 
   7   7   8        4.29        3.37      1.36 o 
   8   7   8        8.29        7.15      4.11 o 
   9   7   8       19.41       18.58      2.36 o 
  10   7   8       63.56       57.14      2.90 o 
  11   7   8       13.52       16.89      2.62 o 
  12   7   8       30.19       35.85      3.43 o 
  -6   8   8        0.82       -1.54      2.42 o 
  -5   8   8        0.80        3.18      2.10 o 
  -4   8   8       68.72       67.09      3.62 o 
  -3   8   8       56.91       63.31      3.46 o 
  -2   8   8      169.10      164.47      3.64 o 
  -1   8   8        0.92       -1.05      1.12 o 
   0   8   8      239.94      236.41      4.39 o 
   1   8   8       22.91       22.05      1.57 o 
   2   8   8      170.17      157.60      3.22 o 
   3   8   8        0.16        0.01      0.92 o 
   4   8   8       15.17       21.84      1.23 o 
   5   8   8        4.23        5.82      1.49 o 
   6   8   8      150.31      151.58      4.10 o 
   7   8   8        0.77       -1.09      1.28 o 
   8   8   8       86.27       71.43      2.96 o 
   9   8   8       35.74       30.19      2.30 o 
  10   8   8      247.33      222.53      5.93 o 
  11   8   8        0.73       -0.33      1.91 o 
  12   8   8        1.41        2.95      2.21 o 
  -6   9   8        1.36        1.68      2.35 o 
  -5   9   8        0.59       -1.41      1.98 o 
  -4   9   8        2.55        3.68      2.12 o 
  -3   9   8        9.03        6.96      2.26 o 
  -2   9   8       60.15       59.81      2.32 o 
  -1   9   8       25.86       24.12      1.95 o 
   0   9   8       13.02       17.67      1.46 o 
   1   9   8       18.61       15.88      2.36 o 
   2   9   8      742.04      758.97     11.09 o 
   3   9   8       26.29       24.26      1.40 o 
   4   9   8        1.12       -1.23      1.16 o 
   5   9   8       10.03        4.89      2.50 o 
   6   9   8      177.16      190.55      4.82 o 
   7   9   8        0.15       -1.74      1.38 o 
   8   9   8      128.78      119.21      3.91 o 
   9   9   8        7.23        7.33      2.67 o 
  10   9   8       20.55       17.58      2.19 o 
  11   9   8        0.10        0.74      2.04 o 
  12   9   8        2.74        3.90      2.33 o 
  -5  10   8        1.14        0.84      2.31 o 
  -4  10   8        0.99       -0.75      2.22 o 
  -3  10   8       28.46       29.17      2.98 o 
  -2  10   8        9.51        4.53      2.13 o 
  -1  10   8        2.64        2.86      2.04 o 
   0  10   8       50.56       49.89      2.57 o 
   1  10   8        0.21        0.54      1.07 o 
   2  10   8      384.91      393.23      8.62 o 
   3  10   8        3.84        4.36      1.40 o 
   4  10   8      227.02      227.12     10.66 o 
   5  10   8        2.36        1.38      1.43 o 
   6  10   8       56.93       57.16      3.30 o 
   7  10   8       52.06       57.45      2.77 o 
   8  10   8      587.33      564.77     11.18 o 
   9  10   8        5.24        4.40      1.65 o 
  10  10   8        1.06        5.30      2.11 o 
  11  10   8        0.64        3.10      1.80 o 
  12  10   8        2.11        3.70      2.56 o 
  -4  11   8       54.22       65.39      4.19 o 
  -3  11   8       69.69       76.64      4.19 o 
  -2  11   8       82.74       89.23      4.28 o 
  -1  11   8       46.36       52.07      2.38 o 
   0  11   8       51.65       51.72      2.20 o 
   1  11   8        8.57       10.12      1.36 o 
   2  11   8       31.83       28.60      1.99 o 
   3  11   8        8.07       12.10      1.64 o 
   4  11   8      218.17      223.94      5.44 o 
   5  11   8       83.02       83.30      3.38 o 
   6  11   8      408.10      434.45      8.99 o 
   7  11   8       88.62       84.87      3.40 o 
   8  11   8      296.69      255.89      6.38 o 
   9  11   8        0.77        0.29      2.13 o 
  10  11   8        6.30        9.62      1.93 o 
  11  11   8        0.03       -0.14      1.68 o 
  -3  12   8      103.56      106.62      4.98 o 
  -2  12   8      110.95      114.60      4.97 o 
  -1  12   8       33.13       38.31      2.57 o 
   0  12   8      179.79      184.06      5.40 o 
   1  12   8        7.47        9.66      1.52 o 
   2  12   8       21.83       21.61      1.89 o 
   3  12   8        9.70        9.36      1.68 o 
   4  12   8       21.07       14.41      1.77 o 
   5  12   8       26.63       20.42      2.11 o 
   6  12   8        0.23        1.90      1.80 o 
   7  12   8      106.50      110.62      4.07 o 
   8  12   8        3.98        5.48      1.78 o 
   9  12   8        1.92        1.36      1.52 o 
  10  12   8       43.24       44.08      4.47 o 
  11  12   8        1.53        5.29      1.92 o 
  -2  13   8        2.93        5.62      2.43 o 
  -1  13   8       11.60       13.37      2.54 o 
   0  13   8       49.50       54.72      2.45 o 
   1  13   8        1.87        2.44      1.66 o 
   2  13   8        6.53        6.42      1.84 o 
   3  13   8        0.56       -1.62      1.54 o 
   4  13   8        1.55        0.73      1.70 o 
   5  13   8       39.77       39.96      2.63 o 
   6  13   8      407.40      419.00      9.03 o 
   7  13   8       35.73       37.65      2.74 o 
   8  13   8       64.29       67.31      3.99 o 
   9  13   8       13.58       11.54      1.97 o 
  10  13   8       13.99       17.64      2.19 o 
   0  14   8        0.01        2.44      3.07 o 
   1  14   8        1.62       -1.18      2.14 o 
   2  14   8      163.25      182.72      5.17 o 
   3  14   8       17.83       18.72      2.14 o 
   4  14   8       15.76       12.84      2.04 o 
   5  14   8       11.79       12.78      2.05 o 
   6  14   8       36.24       37.34      2.69 o 
   7  14   8       11.28        7.99      2.01 o 
   8  14   8       34.33       34.55      3.39 o 
   9  14   8        0.15        1.38      2.29 o 
  10  14   8       14.76       16.19      2.25 o 
   2  15   8        1.24        0.58      2.15 o 
   3  15   8        6.07        6.69      2.59 o 
   4  15   8       29.13       25.30      4.47 o 
   5  15   8        0.04        0.46      1.71 o 
   6  15   8        2.98        4.53      1.93 o 
   7  15   8        1.03        1.20      1.86 o 
   8  15   8       75.06       72.26      3.61 o 
  -5 -10   9       61.60       71.23      3.50 o 
  -4 -10   9       22.30       23.57      2.51 o 
  -3 -10   9        1.09        2.67      1.91 o 
  -2 -10   9       16.66       12.19      2.24 o 
  -1 -10   9      162.18      173.09      5.54 o 
   0 -10   9        4.59        4.16      1.94 o 
  -6  -9   9        0.61       -0.88      1.73 o 
  -5  -9   9       99.91      116.69      4.22 o 
  -4  -9   9       17.69       18.43      2.14 o 
  -3  -9   9      129.26      133.60      4.79 o 
  -2  -9   9       21.04       17.35      2.16 o 
  -1  -9   9       68.44       69.31      3.36 o 
   0  -9   9        0.75       -2.40      1.83 o 
   1  -9   9      151.97      162.76      5.27 o 
   2  -9   9        1.69       -1.43      1.92 o 
   3  -9   9        3.93        2.78      2.25 o 
  -7  -8   9       27.05       26.34      3.41 o 
  -6  -8   9        1.74       -0.48      1.98 o 
  -5  -8   9       70.24       71.94      3.27 o 
  -4  -8   9        0.64       -2.13      1.42 o 
  -3  -8   9       15.16       21.60      2.21 o 
  -2  -8   9       10.76       12.48      1.96 o 
  -1  -8   9       20.37       16.74      2.10 o 
   0  -8   9        0.49        1.21      1.69 o 
   1  -8   9      109.38      109.75      4.09 o 
   2  -8   9        4.58        6.59      2.04 o 
   3  -8   9      111.15      111.67      5.20 o 
   4  -8   9        5.10        6.09      2.46 o 
  -8  -7   9        7.53        7.15      2.48 o 
  -7  -7   9      100.29       91.87      4.78 o 
  -6  -7   9        2.98        2.45      1.86 o 
  -5  -7   9       74.31       77.00      3.32 o 
  -4  -7   9        0.00       -1.93      1.51 o 
  -3  -7   9      169.09      165.46      8.42 o 
  -2  -7   9       13.45       12.51      1.84 o 
  -1  -7   9       35.49       34.74      2.61 o 
   0  -7   9        4.77        3.87      1.72 o 
   1  -7   9        2.86        5.03      1.87 o 
   2  -7   9       25.82       29.11      2.46 o 
   3  -7   9       96.47       86.48      3.65 o 
   4  -7   9       10.50       12.97      2.11 o 
   5  -7   9        1.33        1.67      2.28 o 
  -8  -6   9       11.53       12.68      2.90 o 
  -7  -6   9        7.48        9.16      2.61 o 
  -6  -6   9       38.81       35.52      3.27 o 
  -5  -6   9        4.28        2.41      1.72 o 
  -4  -6   9        0.21        0.88      1.43 o 
  -3  -6   9       35.03       31.63      2.19 o 
  -2  -6   9       47.17       45.91      2.49 o 
  -1  -6   9      205.76      185.69      5.96 o 
   0  -6   9       24.48       26.70      2.22 o 
   1  -6   9      329.87      315.10      7.16 o 
   2  -6   9      183.93      178.66      5.10 o 
   3  -6   9      187.60      187.36      5.27 o 
   4  -6   9        0.51       -1.23      2.13 o 
   5  -6   9        7.41       11.08      2.39 o 
   6  -6   9        0.00       -1.12      5.30 o 
  -9  -5   9       14.55       14.28      4.34 o 
  -8  -5   9       48.06       56.98      3.87 o 
  -7  -5   9       81.54       77.04      3.35 o 
  -6  -5   9        1.36        3.55      2.19 o 
  -5  -5   9       38.94       46.86      2.56 o 
  -4  -5   9        0.21        1.20      1.44 o 
  -3  -5   9        5.23        1.93      1.32 o 
  -2  -5   9        1.67        0.65      1.17 o 
  -1  -5   9      478.01      473.95      9.21 o 
   0  -5   9      310.37      307.76      6.78 o 
   1  -5   9      437.93      437.07      8.83 o 
   2  -5   9       11.34       14.01      2.05 o 
   3  -5   9       52.63       55.16      2.80 o 
   4  -5   9        0.29       -1.93      2.28 o 
   5  -5   9       17.85       17.40      1.90 o 
   6  -5   9        0.32        2.54      2.04 o 
   7  -5   9        1.21        0.14      2.04 o 
  -9  -4   9       48.19       55.82      4.12 o 
  -8  -4   9       45.43       56.92      3.84 o 
  -7  -4   9        5.71        9.91      1.92 o 
  -6  -4   9        6.61        6.76      1.80 o 
  -5  -4   9       10.16        8.25      1.46 o 
  -4  -4   9        7.55        8.53      1.34 o 
  -3  -4   9        0.03       -1.91      1.28 o 
  -2  -4   9      159.28      162.30      4.24 o 
  -1  -4   9      115.35      112.57      4.44 o 
   0  -4   9      329.83      324.00     23.03 o 
   1  -4   9     1032.87     1023.54     17.20 o 
   2  -4   9       19.30       17.70      1.90 o 
   3  -4   9        4.00        4.29      1.56 o 
   4  -4   9        0.05       -1.23      1.41 o 
   5  -4   9      116.68      119.50      3.88 o 
   6  -4   9        1.12        0.85      2.16 o 
   7  -4   9       30.15       27.83      3.64 o 
   8  -4   9        0.51        0.51      2.21 o 
  -9  -3   9      110.76      117.35      5.53 o 
  -8  -3   9        1.55        4.57      2.29 o 
  -7  -3   9        0.95        1.66      1.44 o 
  -6  -3   9       35.22       35.44      4.06 o 
  -5  -3   9       11.90        9.01      1.73 o 
  -4  -3   9       52.16       50.94      2.03 o 
  -3  -3   9       31.95       33.69      2.13 o 
  -2  -3   9       29.72       27.18      1.46 o 
  -1  -3   9        3.86        3.29      1.08 o 
   0  -3   9      194.18      191.54      4.55 o 
   1  -3   9      882.25      864.38     28.57 o 
   2  -3   9        0.35       -1.16      1.33 o 
   3  -3   9      250.28      243.70      5.58 o 
   4  -3   9        0.96       -0.64      1.38 o 
   5  -3   9       63.82       61.46      2.73 o 
   6  -3   9        4.80        4.61      3.04 o 
   7  -3   9       44.82       42.53      3.67 o 
   8  -3   9        5.09        5.81      2.22 o 
   9  -3   9        3.19        4.44      2.38 o 
  -9  -2   9       55.33       66.82      4.30 o 
  -8  -2   9        0.27       -0.94      2.22 o 
  -7  -2   9      118.96      116.80      4.91 o 
  -6  -2   9        0.00       -0.47      1.54 o 
  -5  -2   9        4.66        1.92      5.41 o 
  -4  -2   9       91.07       88.51      2.50 o 
  -3  -2   9      697.43      686.97     10.14 o 
  -2  -2   9      196.98      193.82      3.69 o 
  -1  -2   9       27.43       30.13      1.36 o 
   0  -2   9       29.11       35.39      1.39 o 
   1  -2   9      205.82      191.11      3.58 o 
   2  -2   9        0.10       -0.36      0.78 o 
   3  -2   9      269.17      273.04      5.87 o 
   4  -2   9        4.91        5.99      1.39 o 
   5  -2   9       19.86       21.74      1.86 o 
   6  -2   9        0.04        0.22      1.98 o 
   7  -2   9      257.61      262.34      7.94 o 
   8  -2   9        0.30        1.28      3.43 o 
   9  -2   9        0.30        1.07      2.21 o 
  -9  -1   9       13.25       20.94      3.22 o 
  -8  -1   9        0.11       -2.73      2.28 o 
  -7  -1   9      127.10      130.18      5.21 o 
  -6  -1   9       68.73       63.44      2.74 o 
  -5  -1   9      420.10      412.90      8.12 o 
  -4  -1   9       20.49       23.51      1.81 o 
  -3  -1   9      287.15      286.90      4.93 o 
  -2  -1   9        1.73        0.91      0.85 o 
  -1  -1   9      744.60      781.79     11.09 o 
   0  -1   9       42.61       42.50      1.46 o 
   1  -1   9       38.11       35.61      1.36 o 
   2  -1   9       88.37       95.99      2.64 o 
   3  -1   9       55.78       36.12      1.53 o 
   4  -1   9       68.97       68.94      2.09 o 
   5  -1   9      169.38      156.13      4.81 o 
   6  -1   9        2.67        3.76      1.11 o 
   7  -1   9       10.51       13.18      1.74 o 
   8  -1   9       66.75       71.80      3.96 o 
   9  -1   9        0.03       -1.32      2.07 o 
  10  -1   9        2.20        4.73      2.39 o 
  -9   0   9        4.10        3.22      2.57 o 
  -8   0   9        1.38        0.61      2.22 o 
  -7   0   9       10.25        9.43      2.35 o 
  -6   0   9       39.52       35.80      2.89 o 
  -5   0   9      182.01      179.88      5.75 o 
  -4   0   9       60.06       63.96      3.01 o 
  -3   0   9        0.85        0.53      1.24 o 
  -2   0   9       35.92       37.63      1.38 o 
  -1   0   9     1081.70     1117.43     15.30 o 
   0   0   9       18.90       18.25      1.02 o 
   1   0   9      165.21      145.91      3.24 o 
   2   0   9      364.40      384.53      6.12 o 
   3   0   9     1132.60     1149.38     15.99 o 
   4   0   9      160.03      153.99      3.79 o 
   5   0   9      572.72      579.00      8.96 o 
   6   0   9        4.70        4.20      1.11 o 
   7   0   9        0.01        1.19      1.33 o 
   8   0   9       18.07       22.03      2.13 o 
   9   0   9       34.82       34.55      2.98 o 
  10   0   9       22.85       22.22      2.47 o 
  -9   1   9       15.18       18.19      3.03 o 
  -8   1   9        0.00       -1.90      2.13 o 
  -7   1   9      193.31      180.64      6.30 o 
  -6   1   9       35.66       31.71      2.85 o 
  -5   1   9      358.09      360.79      9.48 o 
  -4   1   9      179.92      172.17      5.54 o 
  -3   1   9       20.40       19.52      1.58 o 
  -2   1   9       25.64       20.76      1.53 o 
  -1   1   9      187.37      206.07      4.50 o 
   0   1   9        1.28       -0.75      1.14 o 
   1   1   9      394.88      302.20      4.88 o 
   2   1   9      476.40      472.71      7.19 o 
   3   1   9      670.10      737.61     10.70 o 
   4   1   9      466.81      498.38     11.14 o 
   5   1   9     1131.53     1131.13     15.93 o 
   6   1   9       36.61       36.31      2.85 o 
   7   1   9       66.45       56.32      3.66 o 
   8   1   9       53.32       64.18      2.93 o 
   9   1   9        6.66        4.69      1.78 o 
  10   1   9        7.30        5.26      1.83 o 
  11   1   9        7.24       14.08      2.77 o 
  -9   2   9        9.03        6.40      4.21 o 
  -8   2   9       29.86       27.89      3.28 o 
  -7   2   9        7.92        7.63      2.72 o 
  -6   2   9        0.65        1.81      2.11 o 
  -5   2   9        3.35        0.50      1.45 o 
  -4   2   9        0.79       -1.28      1.13 o 
  -3   2   9      498.48      484.46     15.23 o 
  -2   2   9       93.28       94.79      2.89 o 
  -1   2   9      371.81      357.87      6.80 o 
   0   2   9       98.06       85.37      3.12 o 
   1   2   9     1041.26      978.25     15.84 o 
   2   2   9       78.50       72.26      1.90 o 
   3   2   9       32.30       32.99      2.27 o 
   4   2   9       35.60       36.86      1.70 o 
   5   2   9      322.51      324.45      5.59 o 
   6   2   9       50.29       49.73      1.91 o 
   7   2   9        0.35       -1.11      1.57 o 
   8   2   9      172.68      172.03      5.06 o 
   9   2   9       92.76       94.96      3.60 o 
  10   2   9        2.15        1.80      1.76 o 
  11   2   9       40.46       49.19      5.25 o 
  -8   3   9       10.86       10.30      2.65 o 
  -7   3   9      270.51      277.55      8.34 o 
  -6   3   9       23.52       21.81      3.54 o 
  -5   3   9       67.68       73.37      3.55 o 
  -4   3   9       43.10       40.14      2.59 o 
  -3   3   9      258.53      259.23      5.53 o 
  -2   3   9       75.79       80.41      2.69 o 
  -1   3   9       75.78       84.86      2.79 o 
   0   3   9      293.37      283.99      5.76 o 
   1   3   9     1009.83     1127.07     18.01 o 
   2   3   9       78.02       97.16      6.08 o 
   3   3   9      189.46      192.30      3.63 o 
   4   3   9       17.87       20.26      1.25 o 
   5   3   9       88.18       85.46      3.41 o 
   6   3   9       66.48       68.83      2.62 o 
   7   3   9      412.86      408.91      7.99 o 
   8   3   9        0.51        2.07      1.56 o 
   9   3   9        5.37        5.06      2.33 o 
  10   3   9       10.40       10.67      2.46 o 
  11   3   9        5.03        6.63      2.51 o 
  -8   4   9       13.70       17.06      2.97 o 
  -7   4   9        0.29        1.71      2.22 o 
  -6   4   9       23.44       23.94      2.70 o 
  -5   4   9       96.78       94.40      4.09 o 
  -4   4   9        1.01       -0.38      1.29 o 
  -3   4   9        5.96        2.56      1.28 o 
  -2   4   9       87.34       82.71      2.75 o 
  -1   4   9     1050.63     1053.07     17.07 o 
   0   4   9      293.24      298.37      6.62 o 
   1   4   9      392.03      411.56      7.58 o 
   2   4   9        2.25        2.55      0.88 o 
   3   4   9      695.10      716.34     12.03 o 
   4   4   9       88.88       93.71      2.73 o 
   5   4   9        8.07        5.99      1.12 o 
   6   4   9       62.72       56.41      2.05 o 
   7   4   9      714.86      721.90     13.37 o 
   8   4   9        0.06        1.81      1.84 o 
   9   4   9      295.27      299.86      8.73 o 
  10   4   9        1.02        2.47      2.42 o 
  11   4   9        0.24       -1.31      2.02 o 
  12   4   9        0.01        1.90      2.45 o 
  -8   5   9        2.73        1.18      2.44 o 
  -7   5   9        4.09        2.37      2.26 o 
  -6   5   9       37.84       33.10      3.00 o 
  -5   5   9      100.30      101.20      4.35 o 
  -4   5   9       32.15       30.40      2.51 o 
  -3   5   9       10.24        9.20      1.55 o 
  -2   5   9        0.35       -0.06      1.24 o 
  -1   5   9      245.43      232.76      5.05 o 
   0   5   9       22.03       21.46      1.69 o 
   1   5   9      124.33      108.99      3.07 o 
   2   5   9        1.77        2.18      0.81 o 
   3   5   9      573.14      540.39      8.09 o 
   4   5   9        9.23        8.65      1.73 o 
   5   5   9      107.98      113.89      2.72 o 
   6   5   9        0.09        0.09      1.05 o 
   7   5   9      151.53      142.51      4.20 o 
   8   5   9        9.88       10.52      1.83 o 
   9   5   9       26.72       31.24      2.52 o 
  10   5   9        6.08        5.85      2.16 o 
  11   5   9        7.04        7.22      2.39 o 
  12   5   9        3.45        0.38      2.37 o 
  -7   6   9        7.02        6.50      2.39 o 
  -6   6   9        6.70        4.11      2.26 o 
  -5   6   9      146.66      147.29      5.38 o 
  -4   6   9        7.04        4.78      1.98 o 
  -3   6   9      212.62      208.29      4.96 o 
  -2   6   9      133.20      140.37      3.86 o 
  -1   6   9       42.63       44.81      2.78 o 
   0   6   9        1.54        1.02      1.27 o 
   1   6   9       48.99       41.62      1.46 o 
   2   6   9        8.89        6.17      0.89 o 
   3   6   9      915.16      910.23     12.82 o 
   4   6   9        4.27        3.58      1.04 o 
   5   6   9       22.40       22.87      1.38 o 
   6   6   9       38.99       39.04      1.66 o 
   7   6   9      260.89      259.01      5.93 o 
   8   6   9       14.11       13.16      1.76 o 
   9   6   9        0.83        0.07      1.30 o 
  10   6   9        7.01        8.71      2.39 o 
  11   6   9        9.43       13.04      2.73 o 
  12   6   9        2.72        3.43      2.63 o 
  -7   7   9       22.26       24.56      3.07 o 
  -6   7   9        2.88       -1.19      2.18 o 
  -5   7   9        1.44        2.45      2.04 o 
  -4   7   9        2.74       -0.24      1.98 o 
  -3   7   9      393.87      409.23      8.11 o 
  -2   7   9       46.52       42.41      2.23 o 
  -1   7   9        1.79        1.26      1.28 o 
   0   7   9        5.74        2.78      1.47 o 
   1   7   9      104.55       99.19      2.86 o 
   2   7   9       15.64       17.37      1.16 o 
   3   7   9      189.20      171.58      5.24 o 
   4   7   9       70.46       69.13      2.04 o 
   5   7   9      107.46      102.82      2.80 o 
   6   7   9        0.01        0.42      1.25 o 
   7   7   9      507.00      509.38      9.82 o 
   8   7   9        0.08       -1.03      1.36 o 
   9   7   9        1.25        2.74      1.52 o 
  10   7   9        0.14        0.55      1.38 o 
  11   7   9       14.84       17.02      2.55 o 
  12   7   9        5.06        5.67      2.49 o 
  -6   8   9        0.48       -3.39      2.26 o 
  -5   8   9        0.35        1.85      2.06 o 
  -4   8   9        1.88        0.34      1.92 o 
  -3   8   9      333.25      340.10     12.87 o 
  -2   8   9       14.95       16.43      1.85 o 
  -1   8   9      143.48      143.32      3.94 o 
   0   8   9        9.76        8.65      1.62 o 
   1   8   9      196.75      191.87      4.37 o 
   2   8   9      104.26       97.33      2.47 o 
   3   8   9       18.97       18.09      1.28 o 
   4   8   9        0.03       -0.17      1.05 o 
   5   8   9        0.48       -1.86      1.24 o 
   6   8   9        1.69       -0.08      1.35 o 
   7   8   9      314.05      298.94     10.47 o 
   8   8   9        2.22        1.25      1.52 o 
   9   8   9       46.60       47.69      2.61 o 
  10   8   9       25.26       23.71      2.20 o 
  11   8   9        0.02       -2.10      1.99 o 
  12   8   9        2.04        0.22      2.32 o 
  -5   9   9        6.49        8.83      2.43 o 
  -4   9   9        5.82        5.08      2.35 o 
  -3   9   9       98.14       97.26      4.33 o 
  -2   9   9       20.11       23.86      2.09 o 
  -1   9   9      343.80      350.33      7.26 o 
   0   9   9      208.37      209.54      5.02 o 
   1   9   9      147.45      154.36      4.32 o 
   2   9   9       39.01       34.77      1.67 o 
   3   9   9      167.11      149.58      4.65 o 
   4   9   9        2.43        2.84      1.32 o 
   5   9   9      113.50       99.57      3.24 o 
   6   9   9        5.22        5.28      1.46 o 
   7   9   9        0.22       -1.99      1.33 o 
   8   9   9       11.39       10.42      1.69 o 
   9   9   9       30.39       31.95      2.41 o 
  10   9   9        5.33        7.16      1.85 o 
  11   9   9       55.34       48.74      3.60 o 
  12   9   9        0.33        0.81      2.18 o 
  -4  10   9       21.49       18.98      2.83 o 
  -3  10   9        4.22        3.85      2.26 o 
  -2  10   9        2.18        0.76      1.95 o 
  -1  10   9      215.17      221.66      5.40 o 
   0  10   9        0.96        1.22      1.55 o 
   1  10   9       38.87       42.60      2.90 o 
   2  10   9       37.68       39.76      1.86 o 
   3  10   9        5.90       10.47      1.52 o 
   4  10   9        0.05        0.95      1.30 o 
   5  10   9       50.49       43.44      2.37 o 
   6  10   9        8.57        7.93      1.70 o 
   7  10   9        0.21        0.50      1.57 o 
   8  10   9        4.55        4.37      1.65 o 
   9  10   9       35.45       36.59      2.49 o 
  10  10   9       11.01       13.18      1.98 o 
  11  10   9       68.92       69.11      5.33 o 
  12  10   9        8.03        9.01      2.63 o 
  -4  11   9        0.86       -1.57      2.35 o 
  -3  11   9        8.22        7.37      4.91 o 
  -2  11   9        0.08        1.41      2.17 o 
  -1  11   9       30.61       32.92      2.35 o 
   0  11   9        3.78        3.73      2.52 o 
   1  11   9      166.84      176.48      5.27 o 
   2  11   9       14.97       19.54      1.82 o 
   3  11   9        0.00        0.24      1.37 o 
   4  11   9        0.70       -1.79      1.50 o 
   5  11   9      303.70      303.80      6.85 o 
   6  11   9       13.10       13.29      2.02 o 
   7  11   9      145.99      134.72      5.31 o 
   8  11   9       10.17        6.33      1.73 o 
   9  11   9       10.54        7.78      1.75 o 
  10  11   9       13.46       17.06      2.07 o 
  11  11   9       70.56       61.02      3.27 o 
  -3  12   9      147.90      158.55      6.10 o 
  -2  12   9       11.70       15.65      2.92 o 
  -1  12   9       46.11       38.54      3.82 o 
   0  12   9       65.43       72.54      3.15 o 
   1  12   9       67.34       63.82      5.62 o 
   2  12   9        0.46        0.44      1.57 o 
   3  12   9       43.55       42.27      2.38 o 
   4  12   9        9.13       11.16      2.24 o 
   5  12   9       65.57       67.53      3.08 o 
   6  12   9       11.90       10.96      2.09 o 
   7  12   9      143.01      145.34      4.74 o 
   8  12   9        9.88        9.51      1.87 o 
   9  12   9       20.60       17.15      2.09 o 
  10  12   9        0.17        1.39      1.69 o 
  11  12   9       42.75       39.43      2.83 o 
  -1  13   9       78.17       93.43      4.49 o 
   0  13   9        2.88       -0.02      2.17 o 
   1  13   9        1.80        1.17      2.02 o 
   2  13   9        3.77        2.41      1.76 o 
   3  13   9      131.99      129.06      4.15 o 
   4  13   9       12.53        9.14      1.93 o 
   5  13   9       83.47       88.09      3.55 o 
   6  13   9        0.00        1.15      1.97 o 
   7  13   9      135.35      114.52      4.30 o 
   8  13   9       24.85       22.66      3.71 o 
   9  13   9        7.25        5.03      1.70 o 
  10  13   9        1.66        3.47      1.87 o 
   0  14   9        0.01       -0.48      2.21 o 
   1  14   9        3.02        5.49      2.60 o 
   2  14   9        8.47       11.97      4.08 o 
   3  14   9       14.72       14.76      2.06 o 
   4  14   9        0.47       -2.40      1.70 o 
   5  14   9       23.03       22.48      2.49 o 
   6  14   9        8.12       11.95      2.09 o 
   7  14   9        8.64        5.01      1.81 o 
   8  14   9        0.07        1.43      1.88 o 
   9  14   9       27.77       30.21      2.68 o 
   2  15   9        0.40       -1.56      3.12 o 
   3  15   9       67.80       72.39      4.65 o 
   4  15   9       16.00       16.38      2.27 o 
   5  15   9       26.36       33.15      2.64 o 
   6  15   9        1.86        5.65      1.95 o 
   7  15   9        0.02       -0.77      1.79 o 
   8  15   9        1.02       -0.13      2.10 o 
  -5  -9  10        3.14        2.85      2.45 o 
  -4  -9  10       46.58       57.64      4.35 o 
  -3  -9  10        1.31       -1.25      1.78 o 
  -2  -9  10       35.63       43.50      2.83 o 
  -1  -9  10        4.07        3.95      1.86 o 
   0  -9  10       46.92       48.13      3.09 o 
   1  -9  10        1.97        2.29      1.90 o 
  -6  -8  10       27.29       31.79      4.55 o 
  -5  -8  10        0.39       -2.20      2.10 o 
  -4  -8  10        7.22       10.19      1.99 o 
  -3  -8  10        4.58        3.37      1.77 o 
  -2  -8  10      170.07      170.16      5.16 o 
  -1  -8  10        0.34       -1.67      1.72 o 
   0  -8  10        1.82        2.46      1.72 o 
   1  -8  10        2.97        1.42      1.87 o 
   2  -8  10      262.75      285.72      7.32 o 
   3  -8  10       31.03       27.72      2.69 o 
  -7  -7  10        0.56        2.15      2.47 o 
  -6  -7  10       81.20       85.37      5.49 o 
  -5  -7  10        4.75        3.84      2.94 o 
  -4  -7  10       32.98       32.21      2.36 o 
  -3  -7  10        4.09        3.94      1.72 o 
  -2  -7  10        9.53        8.65      1.76 o 
  -1  -7  10        0.92        2.27      1.83 o 
   0  -7  10      139.98      143.53      5.61 o 
   1  -7  10        8.88        3.99      2.75 o 
   2  -7  10       63.75       63.41      4.06 o 
   3  -7  10       24.67       25.30      2.45 o 
   4  -7  10      197.16      224.07      8.94 o 
   5  -7  10        6.28        5.95      2.61 o 
  -8  -6  10       55.94       70.65      4.58 o 
  -7  -6  10       29.79       31.16      3.38 o 
  -6  -6  10       67.94       71.45      4.31 o 
  -5  -6  10        0.07       -2.46      2.06 o 
  -4  -6  10       81.22       77.22      4.12 o 
  -3  -6  10        2.17        0.80      1.56 o 
  -2  -6  10        7.38        5.58      2.08 o 
  -1  -6  10       11.14       12.97      2.03 o 
   0  -6  10      117.35      117.60      4.02 o 
   1  -6  10        0.20       -1.45      1.76 o 
   2  -6  10        9.75       10.91      3.22 o 
   3  -6  10       61.92       60.56      3.23 o 
   4  -6  10       38.80       38.74      2.70 o 
   5  -6  10        0.01       -0.45      2.15 o 
   6  -6  10       16.19       20.43      3.18 o 
  -8  -5  10        1.98        0.94      4.26 o 
  -7  -5  10       51.16       54.66      4.65 o 
  -6  -5  10        1.14        1.80      2.38 o 
  -5  -5  10        0.09        0.65      2.22 o 
  -4  -5  10      264.62      263.45      7.94 o 
  -3  -5  10        0.34       -0.44      1.49 o 
  -2  -5  10       49.94       41.98      2.38 o 
  -1  -5  10       46.80       43.84      3.24 o 
   0  -5  10      584.49      587.90     13.62 o 
   1  -5  10      286.08      293.62      6.82 o 
   2  -5  10       26.92       27.78      2.45 o 
   3  -5  10       32.42       37.40      2.59 o 
   4  -5  10        8.53        3.90      2.16 o 
   5  -5  10        2.13        1.66      1.61 o 
   6  -5  10       30.16       29.92      3.20 o 
   7  -5  10       13.04       15.44      2.97 o 
  -8  -4  10      173.60      193.22      7.07 o 
  -7  -4  10        2.19        5.87      1.87 o 
  -6  -4  10        0.63        0.81      1.69 o 
  -5  -4  10       18.28       20.41      2.08 o 
  -4  -4  10      218.50      234.93      7.14 o 
  -3  -4  10        5.18        4.61      1.53 o 
  -2  -4  10      479.45      522.16      9.86 o 
  -1  -4  10       70.23       70.74      2.87 o 
   0  -4  10      301.27      292.56      8.22 o 
   1  -4  10      161.57      170.89      4.72 o 
   2  -4  10      451.47      463.91      9.24 o 
   3  -4  10       38.03       39.34      2.53 o 
   4  -4  10       79.03       71.00      3.08 o 
   5  -4  10        2.37        0.38      1.50 o 
   6  -4  10       18.35       22.49      2.96 o 
   7  -4  10        2.66        4.98      2.94 o 
   8  -4  10       42.49       53.35      4.08 o 
  -8  -3  10        0.12       -0.64      3.35 o 
  -7  -3  10        8.16       12.03      2.00 o 
  -6  -3  10      341.16      348.80      7.59 o 
  -5  -3  10        3.54        2.40      1.58 o 
  -4  -3  10       40.55       46.75      2.40 o 
  -3  -3  10      218.04      211.71      5.01 o 
  -2  -3  10     1598.06     1665.38     26.46 o 
  -1  -3  10      215.78      215.15      5.05 o 
   0  -3  10      585.48      627.71     11.28 o 
   1  -3  10        9.91       11.47      3.57 o 
   2  -3  10       51.04       49.23      2.48 o 
   3  -3  10       31.13       30.17      2.08 o 
   4  -3  10      189.09      189.45      5.01 o 
   5  -3  10        2.31        1.70      1.48 o 
   6  -3  10       47.39       36.87      4.47 o 
   7  -3  10        9.79       10.54      2.41 o 
   8  -3  10       55.06       53.06      4.03 o 
  -8  -2  10        0.18        1.86      2.18 o 
  -7  -2  10        2.37        3.93      2.23 o 
  -6  -2  10      302.50      317.12      7.04 o 
  -5  -2  10       12.78       10.54      1.78 o 
  -4  -2  10      497.02      509.54      9.62 o 
  -3  -2  10      166.08      159.60      4.17 o 
  -2  -2  10      285.57      263.05      5.63 o 
  -1  -2  10        0.02        0.59      1.04 o 
   0  -2  10        1.32        2.71      1.05 o 
   1  -2  10        1.10        0.27      1.21 o 
   2  -2  10       13.56       13.06      1.45 o 
   3  -2  10        1.57        0.44      1.29 o 
   4  -2  10      344.10      323.03      6.91 o 
   5  -2  10       25.00       26.17      2.16 o 
   6  -2  10        3.77        2.28      1.52 o 
   7  -2  10        4.77        6.54      2.15 o 
   8  -2  10        3.71        7.51      2.27 o 
   9  -2  10        0.09       -0.05      2.41 o 
  -8  -1  10       22.09       27.31      3.11 o 
  -7  -1  10        8.50        4.83      3.67 o 
  -6  -1  10       67.54       61.98      3.65 o 
  -5  -1  10        0.35       -1.90      1.60 o 
  -4  -1  10     1252.92     1307.54     21.26 o 
  -3  -1  10       19.48       22.97      1.92 o 
  -2  -1  10      409.09      372.49     18.18 o 
  -1  -1  10      399.23      390.42      6.22 o 
   0  -1  10       12.92       11.96      1.06 o 
   1  -1  10       16.40       16.88      1.13 o 
   2  -1  10       21.51       19.54      1.22 o 
   3  -1  10       26.49       26.99      1.65 o 
   4  -1  10      172.96      166.26      3.59 o 
   5  -1  10       11.57       10.26      1.26 o 
   6  -1  10      324.57      316.83      6.89 o 
   7  -1  10        3.95        3.58      3.12 o 
   8  -1  10        8.20        9.00      2.65 o 
   9  -1  10        0.06        1.82      2.33 o 
  10  -1  10       12.17       21.88      3.01 o 
  -8   0  10       21.62       25.45      3.00 o 
  -7   0  10        1.41       -1.16      2.04 o 
  -6   0  10        2.13        1.74      2.27 o 
  -5   0  10        0.73       -0.90      1.52 o 
  -4   0  10     1541.75     1556.47     53.80 o 
  -3   0  10      137.69      132.80      3.65 o 
  -2   0  10      128.92      127.52      3.46 o 
  -1   0  10        4.96        5.55      1.33 o 
   0   0  10        6.62        7.52      1.08 o 
   1   0  10        5.74        5.24      0.97 o 
   2   0  10       74.05       69.26      2.02 o 
   3   0  10       51.69       52.66      1.82 o 
   4   0  10       62.53       61.10      2.44 o 
   5   0  10       48.57       50.53      1.95 o 
   6   0  10      111.52      104.13      2.88 o 
   7   0  10       14.06       11.96      1.41 o 
   8   0  10       23.04       26.02      4.63 o 
   9   0  10        0.02       -0.02      2.17 o 
  10   0  10        0.04        1.76      2.15 o 
  -8   1  10       26.65       31.24      3.30 o 
  -7   1  10       15.09       13.78      2.71 o 
  -6   1  10       14.98       22.07      2.75 o 
  -5   1  10       10.23       18.57      5.60 o 
  -4   1  10       33.44       31.39      2.07 o 
  -3   1  10        2.91        3.87      1.38 o 
  -2   1  10      245.67      247.61      5.33 o 
  -1   1  10       79.81       81.88      3.23 o 
   0   1  10       24.40       24.56      1.61 o 
   1   1  10        6.25        6.13      1.35 o 
   2   1  10      962.37      992.12     13.93 o 
   3   1  10        0.73        1.53      1.01 o 
   4   1  10       45.28       50.15      1.86 o 
   5   1  10        0.96        1.32      0.92 o 
   6   1  10       89.06       79.37      2.51 o 
   7   1  10       18.21       16.31      2.20 o 
   8   1  10       62.00       64.93      2.94 o 
   9   1  10       34.39       40.92      2.73 o 
  10   1  10       80.04       79.26      3.52 o 
  -8   2  10        0.28       -3.28      2.19 o 
  -7   2  10        0.04       -1.33      2.24 o 
  -6   2  10       72.38       75.39      6.60 o 
  -5   2  10        1.82        0.97      1.46 o 
  -4   2  10       82.23       79.92      3.66 o 
  -3   2  10        9.57        8.81      1.92 o 
  -2   2  10       35.30       35.27      1.96 o 
  -1   2  10        6.35        4.58      1.40 o 
   0   2  10        0.53        3.02      1.73 o 
   1   2  10       29.02       34.61      3.08 o 
   2   2  10        6.36        7.57      1.19 o 
   3   2  10       12.79       11.16      1.07 o 
   4   2  10      208.84      202.11      3.99 o 
   5   2  10        1.95        1.34      0.89 o 
   6   2  10      131.86      125.26      3.16 o 
   7   2  10       85.24       82.66      3.10 o 
   8   2  10      261.17      273.36      5.42 o 
   9   2  10       12.05       14.04      2.04 o 
  10   2  10      140.53      139.50      5.76 o 
  11   2  10       17.89       11.06      2.59 o 
  -8   3  10       15.04       12.77      2.77 o 
  -7   3  10       43.73       48.46      3.66 o 
  -6   3  10       60.57       63.47      6.14 o 
  -5   3  10        4.00        8.25      2.07 o 
  -4   3  10        2.47        0.02      2.62 o 
  -3   3  10        5.85        6.08      3.19 o 
  -2   3  10       95.49       84.18      2.87 o 
  -1   3  10        0.05       -1.84      1.23 o 
   0   3  10      617.28      664.59     11.47 o 
   1   3  10      106.08      110.38      4.05 o 
   2   3  10       33.67       41.59      1.67 o 
   3   3  10        0.67       -0.01      0.91 o 
   4   3  10       20.25       15.65      1.31 o 
   5   3  10        1.47        1.96      0.98 o 
   6   3  10       65.63       65.16      2.63 o 
   7   3  10        6.11        2.36      1.84 o 
   8   3  10       45.29       39.26      3.01 o 
   9   3  10      110.73      103.26      4.43 o 
  10   3  10      208.12      230.92      7.80 o 
  11   3  10        1.69        2.48      4.08 o 
  -7   4  10        1.84        4.94      2.51 o 
  -6   4  10       49.13       46.29      3.51 o 
  -5   4  10        1.15       -1.31      1.73 o 
  -4   4  10       74.45       77.46      2.90 o 
  -3   4  10        0.38        0.73      1.40 o 
  -2   4  10       22.22       18.67      3.02 o 
  -1   4  10      121.58      108.78      3.29 o 
   0   4  10      541.31      574.90     10.21 o 
   1   4  10       29.45       27.85      2.11 o 
   2   4  10        6.24        5.43      1.04 o 
   3   4  10       11.32       11.51      1.09 o 
   4   4  10        1.73        1.02      1.03 o 
   5   4  10       13.17       11.25      1.23 o 
   6   4  10       22.49       21.30      1.55 o 
   7   4  10      273.90      276.96      5.41 o 
   8   4  10       52.61       58.00      2.86 o 
   9   4  10       32.99       34.04      3.37 o 
  10   4  10      249.26      276.34     10.35 o 
  11   4  10        0.02       -1.32      2.19 o 
  -7   5  10        1.72        1.37      2.43 o 
  -6   5  10        4.13        2.82      2.12 o 
  -5   5  10       11.96       13.65      4.76 o 
  -4   5  10       67.37       65.29      3.46 o 
  -3   5  10       14.68       14.46      2.20 o 
  -2   5  10       15.14       14.33      1.71 o 
  -1   5  10       22.51       19.69      1.75 o 
   0   5  10      970.03     1006.74     16.56 o 
   1   5  10        6.49        6.48      1.38 o 
   2   5  10      209.36      191.93      4.48 o 
   3   5  10       13.17       10.64      1.31 o 
   4   5  10        5.59        3.50      1.12 o 
   5   5  10       20.78       21.61      1.45 o 
   6   5  10        5.77        6.71      1.43 o 
   7   5  10       70.07       69.94      2.60 o 
   8   5  10       85.22       94.29      3.54 o 
   9   5  10        0.46        3.09      1.58 o 
  10   5  10       53.96       60.83      4.06 o 
  11   5  10        0.03        0.14      2.86 o 
  12   5  10       47.21       44.96      3.89 o 
  -7   6  10        2.57        0.72      2.32 o 
  -6   6  10        1.17        0.63      2.19 o 
  -5   6  10       24.02       23.02      2.68 o 
  -4   6  10        1.94        1.05      1.89 o 
  -3   6  10        3.76        3.96      1.61 o 
  -2   6  10      369.12      371.33      7.46 o 
  -1   6  10        0.68        1.28      1.36 o 
   0   6  10      257.96      251.00      5.48 o 
   1   6  10        5.53        3.60      1.41 o 
   2   6  10      681.37      661.51     14.42 o 
   3   6  10       14.32       13.56      1.20 o 
   4   6  10       22.05       23.19      3.25 o 
   5   6  10       31.02       31.10      1.65 o 
   6   6  10       10.73       11.38      1.36 o 
   7   6  10        0.41       -1.81      1.43 o 
   8   6  10      219.93      212.03      7.51 o 
   9   6  10       11.63       11.59      1.86 o 
  10   6  10        5.98        3.08      5.75 o 
  11   6  10        7.45        5.45      2.56 o 
  12   6  10        7.69       12.26      2.86 o 
  -6   7  10       19.24       25.38      3.90 o 
  -5   7  10        8.18        8.99      2.44 o 
  -4   7  10        2.87        2.73      2.15 o 
  -3   7  10       44.69       46.44      3.21 o 
  -2   7  10      141.54      140.48      4.01 o 
  -1   7  10        3.54        2.20      1.42 o 
   0   7  10       25.65       19.77      1.74 o 
   1   7  10        1.77        0.77      1.37 o 
   2   7  10       35.41       27.46      4.71 o 
   3   7  10       27.38       35.61      1.95 o 
   4   7  10      731.27      763.03     11.17 o 
   5   7  10       81.52       77.33      2.30 o 
   6   7  10      149.83      140.79      3.96 o 
   7   7  10        1.51        0.64      1.63 o 
   8   7  10       74.69       76.29      4.16 o 
   9   7  10        0.97        1.31      1.55 o 
  10   7  10        5.37        2.25      1.82 o 
  11   7  10        0.00       -2.92      1.95 o 
  12   7  10        5.15        7.39      2.68 o 
  -6   8  10       18.43       22.70      2.96 o 
  -5   8  10       52.74       54.12      3.68 o 
  -4   8  10       38.65       51.97      4.63 o 
  -3   8  10        0.18        0.77      2.13 o 
  -2   8  10       53.79       58.79      2.80 o 
  -1   8  10       10.66        6.34      2.02 o 
   0   8  10       33.26       30.83      2.11 o 
   1   8  10       15.83       16.96      3.54 o 
   2   8  10      348.80      344.05     12.05 o 
   3   8  10      186.21      187.07      5.19 o 
   4   8  10      114.92      103.96      3.96 o 
   5   8  10        0.91        1.81      1.46 o 
   6   8  10        2.11        3.37      3.20 o 
   7   8  10        0.06       -0.17      1.38 o 
   8   8  10       49.17       50.73      2.65 o 
   9   8  10        4.33        2.79      1.57 o 
  10   8  10       20.53       22.59      2.21 o 
  11   8  10        3.43       -0.26      2.21 o 
  12   8  10        0.00        1.50      2.91 o 
  -5   9  10        5.44        5.36      3.85 o 
  -4   9  10       20.32       17.36      2.61 o 
  -3   9  10        5.17        1.56      2.04 o 
  -2   9  10       37.31       36.31      2.39 o 
  -1   9  10       24.93       25.63      2.18 o 
   0   9  10      153.43      141.01      4.05 o 
   1   9  10       45.11       34.06      4.12 o 
   2   9  10      105.80      118.38      3.55 o 
   3   9  10        0.71        1.62      1.13 o 
   4   9  10       34.06       33.62      2.02 o 
   5   9  10       13.19       13.13      1.61 o 
   6   9  10      113.12      112.52      3.67 o 
   7   9  10        0.02       -1.98      1.38 o 
   8   9  10        1.43        0.01      1.52 o 
   9   9  10        7.41        3.50      1.71 o 
  10   9  10      131.36      129.09      9.68 o 
  11   9  10        3.32        0.02      2.02 o 
  12   9  10       28.64       25.97      3.12 o 
  -4  10  10        5.89        9.75      2.42 o 
  -3  10  10        0.93       -0.84      2.16 o 
  -2  10  10       22.12       23.07      2.73 o 
  -1  10  10        4.68        6.31      1.85 o 
   0  10  10       12.67       13.15      1.76 o 
   1  10  10        2.14       -0.29      2.27 o 
   2  10  10      623.37      618.80     11.21 o 
   3  10  10      102.48      100.43      3.28 o 
   4  10  10        4.90        4.74      1.42 o 
   5  10  10       21.64       22.31      3.29 o 
   6  10  10       90.78       84.20      3.26 o 
   7  10  10       15.66       15.27      2.14 o 
   8  10  10       10.63       11.62      2.03 o 
   9  10  10       18.65       14.91      2.00 o 
  10  10  10       15.99       14.40      2.83 o 
  11  10  10       22.85       18.29      2.23 o 
  -3  11  10       15.15       17.52      2.96 o 
  -2  11  10       24.08       20.88      2.85 o 
  -1  11  10       39.64       45.15      3.50 o 
   0  11  10       39.01       38.50      2.43 o 
   1  11  10        3.75        3.81      1.53 o 
   2  11  10       59.64       68.69      3.72 o 
   3  11  10       20.75       21.25      1.95 o 
   4  11  10       50.98       48.01      2.49 o 
   5  11  10      146.92      154.48      4.52 o 
   6  11  10       63.90       64.50      3.02 o 
   7  11  10       54.97       58.73      2.96 o 
   8  11  10       84.35       89.12      3.58 o 
   9  11  10        3.13        2.11      1.64 o 
  10  11  10        5.01        1.66      1.81 o 
  11  11  10        0.63       -1.64      1.88 o 
  -2  12  10       20.82       22.88      3.16 o 
  -1  12  10       48.07       49.85      3.53 o 
   0  12  10       22.99       26.60      2.32 o 
   1  12  10        6.93        8.02      3.43 o 
   2  12  10       12.85       14.13      2.35 o 
   3  12  10        7.17        3.89      2.04 o 
   4  12  10      157.39      147.20      7.05 o 
   5  12  10       78.39       88.06      3.60 o 
   6  12  10      218.65      238.77      8.38 o 
   7  12  10       53.90       62.08      5.16 o 
   8  12  10       10.15       16.47      3.01 o 
   9  12  10        5.79        4.35      1.68 o 
  10  12  10        0.61        1.78      1.65 o 
  11  12  10        0.91        1.31      1.74 o 
  -1  13  10       21.23       26.26      3.07 o 
   0  13  10        1.34        4.47      4.03 o 
   1  13  10       10.64       11.44      2.37 o 
   2  13  10        1.06        0.38      2.30 o 
   3  13  10        2.79        2.27      2.52 o 
   4  13  10       17.25       16.19      2.40 o 
   5  13  10       55.88       53.77      3.04 o 
   6  13  10      344.75      342.49      7.94 o 
   7  13  10      118.19      114.15      4.32 o 
   8  13  10       13.46       12.36      2.59 o 
   9  13  10        0.39        2.09      2.10 o 
  10  13  10       34.79       49.14      3.04 o 
   0  14  10       10.34       16.17      3.85 o 
   1  14  10        9.36       10.29      3.17 o 
   2  14  10       17.35       18.92      2.87 o 
   3  14  10        0.03       -1.71      2.70 o 
   4  14  10       28.49       32.46      3.18 o 
   5  14  10        4.59        1.45      1.78 o 
   6  14  10       72.96       78.79      3.61 o 
   7  14  10        2.01        0.37      1.82 o 
   8  14  10        5.32        6.99      2.42 o 
   9  14  10        1.66        2.09      2.25 o 
   2  15  10        8.45        4.96      2.46 o 
   3  15  10        0.31        1.62      2.59 o 
   4  15  10        0.14       -0.25      2.47 o 
   5  15  10       13.09       15.62      2.26 o 
   6  15  10       55.39       56.33      3.19 o 
   7  15  10       11.15        8.47      2.59 o 
   8  15  10       29.46       33.12      2.84 o 
  -2  -9  11        3.41        3.56      1.98 o 
  -5  -8  11       12.98       18.52      2.98 o 
  -4  -8  11       21.90       22.93      3.08 o 
  -3  -8  11       13.81       17.64      3.09 o 
  -2  -8  11        0.06       -1.35      1.70 o 
  -1  -8  11       60.65       62.63      3.31 o 
   0  -8  11        3.18        2.87      1.86 o 
   1  -8  11        7.71        7.95      2.10 o 
   2  -8  11        0.10        0.98      2.00 o 
  -6  -7  11        2.10       -0.02      3.56 o 
  -5  -7  11       59.06       53.08      3.89 o 
  -4  -7  11        7.63        7.93      3.33 o 
  -3  -7  11       17.96       23.34      2.94 o 
  -2  -7  11        3.38        3.97      2.20 o 
  -1  -7  11        5.27        3.83      1.81 o 
   0  -7  11        0.16       -1.09      1.56 o 
   1  -7  11       43.78       46.64      2.86 o 
   2  -7  11        0.27        0.24      1.73 o 
   3  -7  11       15.02       16.31      2.84 o 
   4  -7  11       18.74       19.07      2.43 o 
  -7  -6  11        0.04       -1.26      2.38 o 
  -6  -6  11        4.14       -0.92      2.37 o 
  -5  -6  11        1.11        1.73      3.98 o 
  -4  -6  11       15.34       15.17      2.66 o 
  -3  -6  11      166.31      153.91      6.73 o 
  -2  -6  11        0.04       -2.46      2.18 o 
  -1  -6  11       16.37       17.90      2.05 o 
   0  -6  11       59.32       62.23      3.08 o 
   1  -6  11      145.77      143.37      4.68 o 
   2  -6  11       62.47       59.46      3.15 o 
   3  -6  11        0.68        0.64      1.72 o 
   4  -6  11        4.85        2.99      2.14 o 
   5  -6  11        2.07        2.50      3.74 o 
  -7  -5  11      100.16      107.66      5.28 o 
  -6  -5  11       54.92       51.48      3.77 o 
  -5  -5  11       55.55       53.82      3.76 o 
  -4  -5  11        0.56       -0.64      2.02 o 
  -3  -5  11      157.40      158.90      5.96 o 
  -2  -5  11        0.94       -0.83      1.97 o 
  -1  -5  11      189.23      177.33      4.91 o 
   0  -5  11      303.38      302.29      8.81 o 
   1  -5  11      303.47      306.67      7.15 o 
   2  -5  11       13.71       11.86      2.12 o 
   3  -5  11       94.35       85.68      3.56 o 
   4  -5  11        8.92       10.15      1.99 o 
   5  -5  11        9.63        6.59      2.15 o 
   6  -5  11        0.42        0.37      2.23 o 
  -7  -4  11        1.00        0.91      2.45 o 
  -6  -4  11       16.99       14.93      2.63 o 
  -5  -4  11      158.45      176.34      6.32 o 
  -4  -4  11        5.26        8.90      2.26 o 
  -3  -4  11       41.67       35.15      3.01 o 
  -2  -4  11        0.00       -2.29      2.24 o 
  -1  -4  11      392.01      398.11      8.16 o 
   0  -4  11        0.03       -0.91      1.68 o 
   1  -4  11       55.89       56.19      3.75 o 
   2  -4  11      265.99      271.28     13.13 o 
   3  -4  11       80.09       79.96      3.39 o 
   4  -4  11       16.91       15.15      1.95 o 
   5  -4  11       66.85       64.59      3.14 o 
   6  -4  11        0.77       -2.51      2.21 o 
   7  -4  11       18.16       21.65      3.02 o 
  -8  -3  11        0.55        3.45      2.67 o 
  -7  -3  11        7.09        4.36      1.95 o 
  -6  -3  11       37.38       41.83      2.67 o 
  -5  -3  11        3.01        5.86      1.77 o 
  -4  -3  11       12.76       15.04      2.35 o 
  -3  -3  11       16.62       15.93      2.50 o 
  -2  -3  11      120.15      112.57      4.77 o 
  -1  -3  11       26.28       23.92      3.33 o 
   0  -3  11      227.39      224.97      5.40 o 
   1  -3  11      705.70      719.49     15.50 o 
   2  -3  11        2.47        2.66      1.34 o 
   3  -3  11       33.77       33.09      2.34 o 
   4  -3  11        1.10        2.97      1.69 o 
   5  -3  11      297.94      293.81      6.89 o 
   6  -3  11       22.13       15.80      1.97 o 
   7  -3  11        1.99        1.83      2.08 o 
   8  -3  11        0.61        1.40      2.31 o 
  -8  -2  11        0.09        2.26      2.56 o 
  -7  -2  11       15.66       20.91      2.77 o 
  -6  -2  11        0.46        2.03      1.99 o 
  -5  -2  11        7.66        7.35      1.77 o 
  -4  -2  11        4.28        0.66      1.63 o 
  -3  -2  11       40.03       45.08      3.44 o 
  -2  -2  11      115.62      118.75      3.58 o 
  -1  -2  11        1.34        3.98      1.49 o 
   0  -2  11      211.11      214.93      7.12 o 
   1  -2  11      412.76      426.37      8.34 o 
   2  -2  11        0.00       -1.31      1.34 o 
   3  -2  11       71.44       73.90      3.75 o 
   4  -2  11        1.15        1.95      1.48 o 
   5  -2  11       67.66       75.36      3.07 o 
   6  -2  11       12.88       10.14      2.72 o 
   7  -2  11      186.19      180.77      6.58 o 
   8  -2  11       11.20        8.48      2.91 o 
  -8  -1  11       12.63       15.11      2.72 o 
  -7  -1  11       26.44       29.79      3.18 o 
  -6  -1  11        4.59        4.47      1.69 o 
  -5  -1  11        7.95        3.63      2.78 o 
  -4  -1  11       12.31       10.80      1.87 o 
  -3  -1  11       47.21       47.80      2.43 o 
  -2  -1  11       65.43       60.70      2.56 o 
  -1  -1  11     1090.02     1118.90     21.86 o 
   0  -1  11      134.95      139.34      3.66 o 
   1  -1  11       20.00       18.80      1.31 o 
   2  -1  11       18.39       19.02      1.31 o 
   3  -1  11      191.08      172.90      4.46 o 
   4  -1  11        0.04       -1.74      1.16 o 
   5  -1  11       81.32       73.49      2.93 o 
   6  -1  11       16.43       17.05      1.85 o 
   7  -1  11        4.41        6.60      2.81 o 
   8  -1  11       22.41       23.69      4.21 o 
   9  -1  11        0.07       -3.14      2.09 o 
  -8   0  11        0.99        1.72      2.33 o 
  -7   0  11        4.63        7.25      2.44 o 
  -6   0  11       26.61       29.34      2.93 o 
  -5   0  11      114.23      102.72      5.36 o 
  -4   0  11       11.03       13.49      2.04 o 
  -3   0  11      181.75      187.33      4.70 o 
  -2   0  11        1.70        1.83      1.42 o 
  -1   0  11      520.80      522.26     13.92 o 
   0   0  11        6.28        5.27      2.70 o 
   1   0  11        6.17        6.35      1.45 o 
   2   0  11        1.52       -0.32      0.97 o 
   3   0  11      335.31      317.51      6.14 o 
   4   0  11        7.26        6.11      1.21 o 
   5   0  11       23.23       20.11      1.54 o 
   6   0  11        1.13        1.81      1.16 o 
   7   0  11       82.86       86.32      3.24 o 
   8   0  11        2.37       -0.30      3.12 o 
   9   0  11       47.72       49.69      3.54 o 
  10   0  11        0.23       -0.88      2.02 o 
  -8   1  11        0.00       -1.39      2.52 o 
  -7   1  11       30.71       27.35      3.12 o 
  -6   1  11        5.72        5.09      2.34 o 
  -5   1  11      150.72      136.75      5.18 o 
  -4   1  11       12.18       14.72      1.91 o 
  -3   1  11       49.94       45.89      2.37 o 
  -2   1  11       10.03        8.42      1.52 o 
  -1   1  11      550.00      515.71     13.55 o 
   0   1  11       14.05       14.56      1.52 o 
   1   1  11       23.92       23.60      1.69 o 
   2   1  11        1.61        3.56      0.99 o 
   3   1  11       55.27       53.57      2.15 o 
   4   1  11       22.56       18.81      1.42 o 
   5   1  11      224.05      220.69      7.31 o 
   6   1  11        0.00        0.58      1.01 o 
   7   1  11        2.83        1.96      1.68 o 
   8   1  11        2.87        1.81      1.51 o 
   9   1  11      142.40      150.42      4.72 o 
  10   1  11       18.15       26.14      3.03 o 
  -8   2  11       16.78       13.38      2.83 o 
  -7   2  11       32.48       28.44      3.20 o 
  -6   2  11       45.80       44.56      3.45 o 
  -5   2  11       92.84       92.86      3.33 o 
  -4   2  11        4.91        4.04      1.56 o 
  -3   2  11       85.74       86.05      4.30 o 
  -2   2  11       19.48       17.58      1.81 o 
  -1   2  11      417.39      402.16      7.82 o 
   0   2  11       19.86       15.70      1.67 o 
   1   2  11      434.81      394.02      7.58 o 
   2   2  11        3.25        2.84      1.31 o 
   3   2  11       84.33       80.38      2.59 o 
   4   2  11        1.28        0.24      1.02 o 
   5   2  11      151.51      148.81      5.92 o 
   6   2  11       10.55       11.80      1.45 o 
   7   2  11      116.07      110.90      3.13 o 
   8   2  11        0.08       -1.94      1.30 o 
   9   2  11       99.75       96.56      3.68 o 
  10   2  11       12.17       11.51      2.60 o 
  -7   3  11       10.66        9.01      2.59 o 
  -6   3  11        0.85        3.85      3.07 o 
  -5   3  11       26.13       28.35      2.71 o 
  -4   3  11       30.01       28.39      2.58 o 
  -3   3  11      116.18      121.52      9.33 o 
  -2   3  11      119.32      120.28      4.26 o 
  -1   3  11       32.02       25.37      1.93 o 
   0   3  11        7.19        6.50      1.52 o 
   1   3  11      467.44      444.66      8.37 o 
   2   3  11        2.93        3.25      1.30 o 
   3   3  11       21.06       21.77      1.35 o 
   4   3  11        1.08        0.30      1.62 o 
   5   3  11       35.53       36.00      1.75 o 
   6   3  11       28.19       25.68      1.65 o 
   7   3  11      332.00      332.35      6.16 o 
   8   3  11       18.98       18.65      2.53 o 
   9   3  11       57.59       66.40      5.62 o 
  10   3  11        1.10        5.99      4.63 o 
  11   3  11       24.57       26.20      4.21 o 
  -7   4  11       11.83       15.10      2.99 o 
  -6   4  11        7.05       11.20      2.68 o 
  -5   4  11        9.69       11.06      2.20 o 
  -4   4  11        3.67        2.77      1.84 o 
  -3   4  11       98.66       99.35      4.43 o 
  -2   4  11      116.85      112.41      3.53 o 
  -1   4  11      103.39       96.96      3.22 o 
   0   4  11        2.91        2.90      1.49 o 
   1   4  11        1.00        5.07      3.11 o 
   2   4  11        8.54        7.90      1.58 o 
   3   4  11      311.43      286.45      6.02 o 
   4   4  11       35.45       36.51      1.66 o 
   5   4  11       33.11       26.17      1.98 o 
   6   4  11        4.89        3.20      1.39 o 
   7   4  11      459.94      467.66      7.93 o 
   8   4  11        2.70        6.44      1.77 o 
   9   4  11      244.87      248.48      7.19 o 
  10   4  11        5.22       -1.12      2.32 o 
  11   4  11       34.86       37.74      3.60 o 
  -7   5  11        0.11       -0.13      2.42 o 
  -6   5  11        5.03        2.19      3.04 o 
  -5   5  11        4.66        2.68      2.20 o 
  -4   5  11        1.56       -0.38      1.82 o 
  -3   5  11       34.66       35.38      2.22 o 
  -2   5  11      108.25      105.59      3.45 o 
  -1   5  11      474.58      461.05     12.08 o 
   0   5  11       72.77       68.89      2.75 o 
   1   5  11      100.14      101.90      3.22 o 
   2   5  11        0.16       -1.50      1.83 o 
   3   5  11      658.81      654.95     15.97 o 
   4   5  11        0.23       -0.79      1.24 o 
   5   5  11      870.08      853.31     12.53 o 
   6   5  11        0.38        1.02      1.35 o 
   7   5  11      313.21      300.61      5.69 o 
   8   5  11        2.73        5.91      2.26 o 
   9   5  11       15.92       19.38      2.31 o 
  10   5  11        0.44        1.55      2.27 o 
  11   5  11       12.75       18.17      2.94 o 
  -6   6  11       11.43       11.41      2.44 o 
  -5   6  11       98.30      100.42      4.65 o 
  -4   6  11        0.20       -0.31      1.88 o 
  -3   6  11       21.07       17.82      1.87 o 
  -2   6  11       23.59       21.58      1.98 o 
  -1   6  11        2.69        2.34      1.47 o 
   0   6  11        8.87        6.80      1.61 o 
   1   6  11       96.20       97.65      3.59 o 
   2   6  11       11.76       11.25      1.60 o 
   3   6  11        0.23       -0.78      2.34 o 
   4   6  11      138.92      139.98      3.22 o 
   5   6  11     2744.23     2599.96     62.11 o 
   6   6  11      209.85      211.56      5.00 o 
   7   6  11      218.06      218.01      9.38 o 
   8   6  11       22.20       20.40      2.12 o 
   9   6  11        3.67        4.86      2.33 o 
  10   6  11        6.42        2.77      2.16 o 
  11   6  11        2.52       -0.01      2.18 o 
  -6   7  11        0.27       -1.72      2.13 o 
  -5   7  11       11.70       11.54      2.55 o 
  -4   7  11       38.36       36.44      3.01 o 
  -3   7  11       55.49       50.62      3.31 o 
  -2   7  11       43.67       46.15      2.95 o 
  -1   7  11       18.99       17.33      1.88 o 
   0   7  11       17.09       17.95      1.81 o 
   1   7  11       37.99       31.60      2.05 o 
   2   7  11        2.89        2.67      1.29 o 
   3   7  11        1.26        1.34      1.42 o 
   4   7  11      129.36      129.11      3.07 o 
   5   7  11      733.51      666.27     10.16 o 
   6   7  11        6.61        4.00      1.93 o 
   7   7  11        1.31       -1.76      1.44 o 
   8   7  11        2.07       -0.68      2.54 o 
   9   7  11        3.54        3.88      1.97 o 
  10   7  11        1.29        0.35      1.63 o 
  11   7  11       14.68       16.09      2.63 o 
  12   7  11        1.84        2.91      2.63 o 
  -5   8  11       33.79       40.70      7.51 o 
  -4   8  11        4.46        5.76      2.60 o 
  -3   8  11        2.68        5.11      2.16 o 
  -2   8  11        4.14        3.96      1.67 o 
  -1   8  11       33.18       35.40      2.29 o 
   0   8  11       73.89       71.55      4.08 o 
   1   8  11       14.38       14.44      1.75 o 
   2   8  11       15.56       13.57      1.69 o 
   3   8  11      280.88      279.10      6.08 o 
   4   8  11        7.67        7.53      1.40 o 
   5   8  11     1004.25     1012.98     17.23 o 
   6   8  11      140.16      126.34      3.94 o 
   7   8  11      109.09      102.38      3.56 o 
   8   8  11       18.17       18.61      1.97 o 
   9   8  11        1.33       -1.02      1.51 o 
  10   8  11        0.10       -1.25      1.56 o 
  11   8  11       21.83       20.87      2.86 o 
  -4   9  11        3.96        2.34      2.21 o 
  -3   9  11       23.57       20.20      2.73 o 
  -2   9  11       32.42       35.17      3.62 o 
  -1   9  11       52.54       51.94      2.87 o 
   0   9  11       33.67       36.63      2.30 o 
   1   9  11       38.11       42.71      2.36 o 
   2   9  11       14.24       14.24      2.13 o 
   3   9  11      325.97      316.84      6.72 o 
   4   9  11        2.13        5.66      2.00 o 
   5   9  11       22.28       21.41      1.87 o 
   6   9  11        9.41        9.65      2.11 o 
   7   9  11       49.15       45.76      3.08 o 
   8   9  11       13.00       14.44      2.50 o 
   9   9  11        0.46       -2.40      1.60 o 
  10   9  11        1.11        4.73      1.72 o 
  11   9  11        9.18       12.52      6.16 o 
  -4  10  11        1.66       -3.48      2.32 o 
  -3  10  11        7.53        5.88      2.43 o 
  -2  10  11       21.66       21.18      2.85 o 
  -1  10  11      153.77      161.17      4.68 o 
   0  10  11        1.33        3.37      1.67 o 
   1  10  11       39.23       30.22      3.23 o 
   2  10  11      128.48      130.95      3.94 o 
   3  10  11       28.98       28.81      4.32 o 
   4  10  11        1.34        0.39      1.99 o 
   5  10  11       15.15       10.79      1.72 o 
   6  10  11       12.26       10.00      1.74 o 
   7  10  11       27.51       27.83      2.19 o 
   8  10  11        6.53        3.10      1.81 o 
   9  10  11      253.07      232.19      6.17 o 
  10  10  11        5.94        8.25      2.24 o 
  11  10  11        3.91        1.59      1.75 o 
  -3  11  11        6.04        5.25      2.55 o 
  -2  11  11        3.77        2.78      2.41 o 
  -1  11  11       15.97       19.19      2.31 o 
   0  11  11       39.54       50.20      2.77 o 
   1  11  11        9.81        5.52      1.74 o 
   2  11  11        0.01        1.62      2.05 o 
   3  11  11      121.77      128.87      5.16 o 
   4  11  11        0.03       -2.81      1.87 o 
   5  11  11       86.47       81.49      3.26 o 
   6  11  11       10.07        8.09      1.89 o 
   7  11  11       13.60       15.05      1.95 o 
   8  11  11        1.35       -0.22      1.89 o 
   9  11  11       41.93       43.61      2.74 o 
  10  11  11        1.00        0.64      1.71 o 
  11  11  11        6.12        7.91      1.96 o 
  -2  12  11       21.63       24.56      4.81 o 
  -1  12  11       58.28       74.59      4.17 o 
   0  12  11       41.72       53.00      2.96 o 
   1  12  11       15.21       15.51      2.73 o 
   2  12  11        0.30       -1.51      2.08 o 
   3  12  11       14.66       15.25      2.52 o 
   4  12  11        1.37        0.66      3.46 o 
   5  12  11        7.76        8.03      2.55 o 
   6  12  11       21.08       21.98      2.58 o 
   7  12  11       50.29       47.94      2.91 o 
   8  12  11        4.71        3.92      1.85 o 
   9  12  11       85.88       75.96      3.48 o 
  10  12  11        1.16        1.80      1.71 o 
  -1  13  11        0.02       -0.43      2.37 o 
   0  13  11        1.47        1.70      2.23 o 
   1  13  11       20.22       27.41      3.05 o 
   2  13  11        0.00        0.25      2.27 o 
   3  13  11        7.50        2.58      2.73 o 
   4  13  11        1.04        0.08      2.26 o 
   5  13  11       54.57       60.71      4.06 o 
   6  13  11        0.07        1.15      2.00 o 
   7  13  11       60.15       61.77      4.10 o 
   8  13  11        3.66        3.96      1.94 o 
   9  13  11       25.05       20.39      2.41 o 
  10  13  11        0.40       -0.94      1.72 o 
   1  14  11        4.03        2.32      4.94 o 
   2  14  11        6.42       12.00      2.67 o 
   3  14  11       15.28       15.09      2.76 o 
   4  14  11        8.77       10.90      2.59 o 
   5  14  11        1.02       -1.73      2.33 o 
   6  14  11        1.87        6.64      2.52 o 
   7  14  11       63.29       58.24      3.26 o 
   8  14  11        0.70        1.28      1.92 o 
   9  14  11        1.10        4.56      2.48 o 
   3  15  11        2.57        1.95      3.28 o 
   4  15  11        0.76       -1.07      2.39 o 
   5  15  11       26.03       32.33      3.36 o 
   6  15  11        0.68        0.22      2.26 o 
   7  15  11       33.72       34.89      2.99 o 
  -2  -8  12       10.85       16.48      4.11 o 
  -1  -8  12        0.53       -1.12      2.28 o 
   0  -8  12       27.04       28.34      3.07 o 
  -4  -7  12        1.14        0.08      2.46 o 
  -3  -7  12        1.84        0.09      2.22 o 
  -2  -7  12      147.19      161.89     10.22 o 
  -1  -7  12        0.06       -2.44      2.11 o 
   0  -7  12        0.76       -0.94      1.76 o 
   1  -7  12        2.32        2.69      1.90 o 
   2  -7  12       63.07       70.01      3.65 o 
  -6  -6  12       74.52       71.19      7.10 o 
  -5  -6  12        0.16       -2.65      2.43 o 
  -4  -6  12       17.24       17.77      2.86 o 
  -3  -6  12        3.94        1.76      2.33 o 
  -2  -6  12       14.20       14.46      2.63 o 
  -1  -6  12        0.57        0.62      2.17 o 
   0  -6  12       12.52       13.52      4.13 o 
   1  -6  12       24.37       21.58      4.06 o 
   2  -6  12       16.66       21.01      2.35 o 
   3  -6  12       12.47        7.83      3.44 o 
   4  -6  12      122.74      134.56      4.84 o 
  -6  -5  12        2.39        1.16      2.44 o 
  -5  -5  12       26.44       32.95      3.27 o 
  -4  -5  12      106.88      111.66      7.64 o 
  -3  -5  12        0.94       -1.21      2.09 o 
  -2  -5  12       48.55       51.46      4.97 o 
  -1  -5  12        9.45        9.94      2.50 o 
   0  -5  12      295.93      298.49     10.71 o 
   1  -5  12       71.66       64.92      3.23 o 
   2  -5  12       22.06       23.92      2.41 o 
   3  -5  12       61.82       53.57      7.54 o 
   4  -5  12       40.64       46.74      2.94 o 
   5  -5  12        1.54        5.26      1.94 o 
  -7  -4  12        0.40        0.33      3.30 o 
  -6  -4  12       71.56       72.64      4.44 o 
  -5  -4  12       71.56       71.18      4.33 o 
  -4  -4  12       32.24       34.14      3.15 o 
  -3  -4  12        0.62       -3.11      2.07 o 
  -2  -4  12        1.18       -0.14      1.95 o 
  -1  -4  12       17.92       19.28      2.64 o 
   0  -4  12        0.75        3.02      2.31 o 
   1  -4  12       20.60       23.95      2.32 o 
   2  -4  12      763.41      666.14     46.36 o 
   3  -4  12      183.28      176.09      5.19 o 
   4  -4  12       57.44       55.99      3.02 o 
   5  -4  12       13.16       14.97      2.11 o 
   6  -4  12        9.85        6.40      3.59 o 
  -7  -3  12        0.72        1.94      2.49 o 
  -6  -3  12       28.94       29.29      3.22 o 
  -5  -3  12       16.77       15.45      2.71 o 
  -4  -3  12       48.65       51.18      3.47 o 
  -3  -3  12        0.06       -1.06      1.95 o 
  -2  -3  12        0.04       -2.88      1.92 o 
  -1  -3  12        0.13        2.08      2.13 o 
   0  -3  12      162.87      170.06      6.07 o 
   1  -3  12      154.95      147.22      7.57 o 
   2  -3  12      208.75      214.34      5.56 o 
   3  -3  12       62.69       61.42      5.84 o 
   4  -3  12        3.50       -0.13      2.00 o 
   5  -3  12       30.15       30.37      2.45 o 
   6  -3  12        3.30        5.53      1.88 o 
   7  -3  12        0.00       -1.31      1.98 o 
  -7  -2  12        0.69        0.93      3.77 o 
  -6  -2  12       22.94       26.42      2.32 o 
  -5  -2  12        9.55        5.24      2.59 o 
  -4  -2  12        2.31        0.26      2.17 o 
  -3  -2  12       11.37       11.33      1.82 o 
  -2  -2  12        8.93        8.35      2.43 o 
  -1  -2  12      128.41      121.55      5.01 o 
   0  -2  12       24.45       21.44      2.65 o 
   1  -2  12       58.21       60.08      3.60 o 
   2  -2  12      748.97      776.55     13.83 o 
   3  -2  12        0.40       -0.43      1.58 o 
   4  -2  12       31.87       30.06      2.27 o 
   5  -2  12        0.00       -1.27      1.55 o 
   6  -2  12       55.26       54.02      2.90 o 
   7  -2  12        7.98       13.99      3.74 o 
   8  -2  12       19.41       16.55      2.79 o 
  -7  -1  12        2.30        5.84      2.46 o 
  -6  -1  12       55.46       60.23      3.00 o 
  -5  -1  12        1.42        0.33      1.63 o 
  -4  -1  12       15.04        4.75      1.88 o 
  -3  -1  12       17.19       13.63      2.08 o 
  -2  -1  12       16.24       19.29      1.92 o 
  -1  -1  12       35.04       39.45      2.25 o 
   0  -1  12       35.48       36.99      2.07 o 
   1  -1  12        7.61        9.08      2.08 o 
   2  -1  12      421.90      400.34     11.18 o 
   3  -1  12        5.50        3.31      1.54 o 
   4  -1  12      148.37      155.70      5.52 o 
   5  -1  12       26.33       26.29      2.46 o 
   6  -1  12       16.93       14.46      1.88 o 
   7  -1  12        1.19        0.03      2.60 o 
   8  -1  12       19.22       21.89      2.83 o 
   9  -1  12        0.33       -0.05      2.81 o 
  -7   0  12        6.78        4.96      2.37 o 
  -6   0  12      206.22      206.43      6.97 o 
  -5   0  12        1.51        1.19      1.65 o 
  -4   0  12       22.73       18.52      2.97 o 
  -3   0  12       57.47       55.32      2.67 o 
  -2   0  12        8.78        7.27      1.59 o 
  -1   0  12        9.59       10.87      1.62 o 
   0   0  12      187.15      170.51      4.31 o 
   1   0  12        8.37        9.98      1.55 o 
   2   0  12       10.00        8.72      1.97 o 
   3   0  12       13.71       12.20      1.38 o 
   4   0  12      141.46      151.43      3.54 o 
   5   0  12        1.68        3.19      1.33 o 
   6   0  12       33.42       34.36      2.28 o 
   7   0  12        0.28        1.39      1.57 o 
   8   0  12        8.06       13.71      2.44 o 
   9   0  12        2.68        0.97      2.13 o 
  -7   1  12       20.97       22.17      3.11 o 
  -6   1  12       29.19       33.96      3.23 o 
  -5   1  12        6.42        4.72      1.69 o 
  -4   1  12      174.90      159.03      4.58 o 
  -3   1  12        1.09        3.39      1.68 o 
  -2   1  12       10.39        9.28      1.65 o 
  -1   1  12       11.58       11.76      1.91 o 
   0   1  12       90.29       82.84      2.95 o 
   1   1  12       25.56       26.72      1.93 o 
   2   1  12        0.09       -0.69      1.19 o 
   3   1  12        4.42        3.15      1.33 o 
   4   1  12       16.73       18.40      1.47 o 
   5   1  12        9.54        9.09      1.43 o 
   6   1  12      120.39      112.80      8.79 o 
   7   1  12        4.33        5.12      1.34 o 
   8   1  12        0.34       -0.22      1.35 o 
   9   1  12        6.67        2.93      2.11 o 
  10   1  12        0.01       -0.46      2.14 o 
  -7   2  12       11.48        6.94      2.63 o 
  -6   2  12        2.49        0.68      2.41 o 
  -5   2  12        0.56       -2.94      1.96 o 
  -4   2  12      178.36      185.92      4.94 o 
  -3   2  12        8.84        8.26      1.80 o 
  -2   2  12        0.01       -2.46      1.87 o 
  -1   2  12       15.35       12.54      1.78 o 
   0   2  12      365.73      343.65      7.04 o 
   1   2  12       10.27        9.38      1.56 o 
   2   2  12      252.42      259.69      5.73 o 
   3   2  12        5.63        4.76      1.38 o 
   4   2  12       41.25       44.55      2.21 o 
   5   2  12        7.47        5.78      1.26 o 
   6   2  12      237.99      232.76      6.91 o 
   7   2  12       18.76       19.77      1.79 o 
   8   2  12       61.10       56.16      8.04 o 
   9   2  12        0.23       -1.21      1.65 o 
  10   2  12        7.71       12.00      2.59 o 
  -7   3  12        3.73        0.88      2.52 o 
  -6   3  12      180.58      173.58     10.27 o 
  -5   3  12        7.42        5.92      3.33 o 
  -4   3  12      181.18      177.45      9.61 o 
  -3   3  12        7.95       10.34      2.57 o 
  -2   3  12      377.74      369.95      7.65 o 
  -1   3  12      102.86       84.26      5.61 o 
   0   3  12       93.17       76.92      5.24 o 
   1   3  12      166.81      160.51      7.01 o 
   2   3  12       39.56       30.12      1.99 o 
   3   3  12       19.13       20.63      1.77 o 
   4   3  12       71.32       65.27      2.68 o 
   5   3  12        0.52       -0.37      1.87 o 
   6   3  12       84.84       65.76      7.10 o 
   7   3  12       13.54       12.94      1.64 o 
   8   3  12      233.39      244.06      8.64 o 
   9   3  12       98.83       89.75      6.40 o 
  10   3  12        5.05       10.25      2.76 o 
  -6   4  12       78.92       81.45      4.55 o 
  -5   4  12        2.96        3.85      2.22 o 
  -4   4  12        1.53        0.13      1.46 o 
  -3   4  12        4.65        3.32      1.63 o 
  -2   4  12        0.94        1.07      1.73 o 
  -1   4  12      492.15      440.85     16.07 o 
   0   4  12      489.85      408.74      8.10 o 
   1   4  12      607.23      572.06     23.14 o 
   2   4  12      216.71      208.48      8.81 o 
   3   4  12        0.00       -0.72      1.28 o 
   4   4  12       47.63       39.59      2.21 o 
   5   4  12        1.55        1.26      1.54 o 
   7   4  12      359.47      362.62     16.91 o 
   8   4  12       23.49       26.37      2.04 o 
   9   4  12       42.74       50.87      3.67 o 
  10   4  12       24.38       25.27      3.09 o 
  11   4  12        4.32        5.24      2.42 o 
  -6   5  12      102.98      112.11      5.28 o 
  -5   5  12        6.85        5.96      3.02 o 
  -4   5  12       24.00       24.35      2.61 o 
  -3   5  12        0.00       -1.13      1.48 o 
  -2   5  12      329.03      315.56     10.66 o 
  -1   5  12      130.32      112.97      3.68 o 
   0   5  12        0.91        1.84      2.53 o 
   1   5  12      356.13      300.86     11.49 o 
   2   5  12       96.42       88.55      3.07 o 
   3   5  12        0.67       -1.45      1.34 o 
   4   5  12       66.55       57.14      3.30 o 
   5   5  12       72.96       71.63      2.42 o 
   6   5  12       12.01       15.50      1.59 o 
   7   5  12       18.32       21.70      1.89 o 
   8   5  12      242.18      269.84      6.53 o 
   9   5  12      170.68      169.65      5.09 o 
  10   5  12        4.62        8.10      2.76 o 
  11   5  12        2.70        3.05      2.47 o 
  -6   6  12       16.46       12.82      2.78 o 
  -5   6  12        1.18        2.20      2.70 o 
  -4   6  12       35.50       36.53      3.20 o 
  -3   6  12        0.00       -0.07      1.50 o 
  -2   6  12       61.41       68.07      2.94 o 
  -1   6  12       13.88       12.57      1.87 o 
   0   6  12      239.34      221.72      5.32 o 
   1   6  12      158.19      142.43      4.02 o 
   2   6  12       70.04       61.89      2.65 o 
   3   6  12        7.98        2.68      1.36 o 
   4   6  12      295.91      292.06      6.39 o 
   5   6  12        2.88        3.14      1.69 o 
   6   6  12       22.57       23.37      1.76 o 
   7   6  12       70.82       69.24      3.06 o 
   8   6  12      204.95      202.80      5.61 o 
   9   6  12       99.23      106.98      4.00 o 
  10   6  12        4.40        1.67      2.31 o 
  11   6  12        1.93       -0.48      2.26 o 
  -5   7  12        6.37        5.36      3.12 o 
  -4   7  12       54.85       52.83      7.02 o 
  -3   7  12       46.28       45.42      3.23 o 
  -2   7  12        0.12        0.01      1.61 o 
  -1   7  12        0.23       -0.63      1.45 o 
   0   7  12       38.08       39.79      2.32 o 
   1   7  12        3.50        3.27      1.51 o 
   2   7  12       80.14       76.75      2.95 o 
   3   7  12       45.77       44.94      2.70 o 
   4   7  12       40.99       36.96      2.35 o 
   5   7  12       54.52       55.53      2.67 o 
   6   7  12        6.14        4.84      1.73 o 
   7   7  12        0.01        0.86      1.56 o 
   8   7  12      151.34      142.78      4.66 o 
   9   7  12        0.04       -1.55      2.28 o 
  10   7  12        1.56        3.34      2.63 o 
  11   7  12        5.90       12.89      2.66 o 
  -5   8  12        0.63        2.27      2.42 o 
  -4   8  12        8.31        7.84      3.72 o 
  -3   8  12        3.94        2.94      2.26 o 
  -2   8  12       99.80      105.21      3.72 o 
  -1   8  12       32.97       33.07      2.33 o 
   0   8  12       26.88       23.59      2.03 o 
   1   8  12       14.09       13.87      1.87 o 
   2   8  12      196.35      200.80      6.38 o 
   3   8  12        7.41        6.66      1.75 o 
   4   8  12      576.93      568.60     10.58 o 
   5   8  12       48.01       54.88      5.38 o 
   6   8  12       42.65       38.35      2.68 o 
   7   8  12       21.75       20.06      2.10 o 
   8   8  12       72.98       66.33      3.03 o 
   9   8  12        3.58        4.11      1.71 o 
  10   8  12       22.06       23.59      2.40 o 
  11   8  12        0.01       -1.38      2.60 o 
  -4   9  12        0.11        0.55      3.93 o 
  -3   9  12        0.72       -1.40      2.28 o 
  -2   9  12       55.45       64.28      3.05 o 
  -1   9  12        3.43        0.66      1.66 o 
   0   9  12      103.24      104.50      3.69 o 
   1   9  12       17.86       16.61      2.42 o 
   2   9  12      282.31      305.26      8.51 o 
   3   9  12       58.54       58.55      2.89 o 
   4   9  12      162.05      146.17      5.48 o 
   5   9  12        0.04        1.84      3.20 o 
   6   9  12        4.30        2.38      1.63 o 
   7   9  12        0.01       -1.51      1.58 o 
   8   9  12       50.52       53.16      3.56 o 
   9   9  12       11.26        8.27      1.90 o 
  10   9  12       77.51       78.92      4.53 o 
  11   9  12       14.33       17.00      2.30 o 
  -3  10  12        0.31       -0.96      2.14 o 
  -2  10  12       45.81       48.97      4.94 o 
  -1  10  12        0.84       -0.86      1.83 o 
   0  10  12      248.45      280.50      6.59 o 
   1  10  12       21.66       21.14      2.15 o 
   2  10  12       38.54       44.26      2.50 o 
   3  10  12        0.03        0.21      1.95 o 
   4  10  12       21.10       17.81      2.53 o 
   5  10  12        0.61       -2.67      1.78 o 
   6  10  12       37.91       41.72      3.23 o 
   7  10  12        0.67        0.35      1.53 o 
   8  10  12       43.16       42.43      3.18 o 
   9  10  12        7.65        8.18      1.86 o 
  10  10  12       25.49       30.37      3.70 o 
  11  10  12        0.14        2.19      1.83 o 
  -2  11  12        0.05       -3.12      2.17 o 
  -1  11  12        0.13       -1.09      1.86 o 
   0  11  12      185.07      206.75      5.58 o 
   1  11  12       25.01       25.78      5.05 o 
   2  11  12        3.84        5.42      2.17 o 
   3  11  12        3.45        6.40      2.26 o 
   4  11  12       35.34       34.53      3.07 o 
   5  11  12        1.78        1.87      2.55 o 
   6  11  12       27.66       29.51      4.24 o 
   7  11  12       12.03       13.45      2.23 o 
   8  11  12        4.91        4.17      1.78 o 
   9  11  12        2.15        1.17      1.72 o 
  10  11  12       24.43       23.29      2.33 o 
  11  11  12        0.00       -1.42      2.22 o 
  -1  12  12        2.35        1.58      2.54 o 
   0  12  12      100.18      115.78      4.25 o 
   1  12  12        1.58        6.27      2.42 o 
   2  12  12       10.63       14.88      2.59 o 
   3  12  12       19.13       19.01      5.33 o 
   4  12  12        5.12        5.08      2.30 o 
   5  12  12       25.38       28.10      3.18 o 
   6  12  12        6.63        6.73      2.50 o 
   7  12  12       16.61       12.67      2.66 o 
   8  12  12        8.56        9.70      2.00 o 
   9  12  12        0.00       -1.15      1.85 o 
  10  12  12       12.07       17.91      2.42 o 
   0  13  12        0.32        1.45      2.35 o 
   1  13  12        2.81        2.39      2.33 o 
   2  13  12       15.51       18.81      2.93 o 
   3  13  12        0.72        1.64      2.17 o 
   4  13  12       47.06       50.69      3.76 o 
   5  13  12        9.67       12.74      2.75 o 
   6  13  12       41.76       45.01      3.73 o 
   7  13  12       28.91       32.11      5.20 o 
   8  13  12        3.74        4.35      1.90 o 
   9  13  12        1.97       -2.07      2.39 o 
   2  14  12        8.19        7.51      2.65 o 
   3  14  12        3.08        1.69      2.35 o 
   4  14  12       14.28       13.22      2.71 o 
   5  14  12       32.98       34.32      3.45 o 
   6  14  12       17.90       24.82      4.91 o 
   7  14  12       44.29       48.93      4.63 o 
   8  14  12        1.73        1.57      2.47 o 
   4  15  12       69.52       75.53      4.57 o 
   5  15  12        2.35        2.08      2.47 o 
   6  15  12        0.07        2.65      2.42 o 
  -2  -7  13       15.18       16.77      3.54 o 
  -1  -7  13       14.17       13.03      3.03 o 
   0  -7  13        0.43       -1.56      2.40 o 
  -4  -6  13        4.15        5.11      2.59 o 
  -3  -6  13       16.05        8.09      2.70 o 
  -2  -6  13        4.29        3.78      2.35 o 
  -1  -6  13       80.54       86.28      4.86 o 
   0  -6  13        0.00       -3.13      2.09 o 
   1  -6  13        7.74        5.20      2.41 o 
   2  -6  13        4.06        2.08      2.32 o 
   3  -6  13       64.20       76.15      3.81 o 
  -5  -5  13      120.94      130.85      5.93 o 
  -4  -5  13        9.41       16.68      3.54 o 
  -3  -5  13       40.19       39.90      3.61 o 
  -2  -5  13        5.88        2.83      2.35 o 
  -1  -5  13        0.01       -1.09      2.30 o 
   0  -5  13        9.70       10.82      2.67 o 
   1  -5  13       15.17       12.43      2.77 o 
   2  -5  13        1.66       -1.41      2.36 o 
   3  -5  13        6.98        7.03      1.95 o 
   4  -5  13        0.05        1.32      1.95 o 
  -6  -4  13        0.78        2.82      2.52 o 
  -5  -4  13        1.42       -0.33      4.03 o 
  -4  -4  13        3.62        0.54      3.17 o 
  -3  -4  13       83.73       77.05      4.32 o 
  -2  -4  13        1.94       -0.84      3.87 o 
  -1  -4  13       48.35       45.96      3.52 o 
   0  -4  13        0.36        0.43      2.35 o 
   1  -4  13       41.29       37.11      3.58 o 
   2  -4  13       13.45       14.44      2.76 o 
   3  -4  13        1.85       -1.59      1.86 o 
   4  -4  13        0.48       -1.54      1.71 o 
   5  -4  13       15.73       16.57      2.26 o 
  -6  -3  13        3.36        4.91      3.90 o 
  -5  -3  13        4.09        4.04      2.30 o 
  -4  -3  13        2.41        2.47      2.22 o 
  -3  -3  13       55.47       50.20      3.64 o 
  -2  -3  13        0.00       -1.62      2.00 o 
  -1  -3  13       51.96       54.01      3.71 o 
   0  -3  13        6.85        6.30      2.47 o 
   1  -3  13        2.12        3.56      2.35 o 
   2  -3  13       17.27       17.87      3.12 o 
   3  -3  13      133.55      128.19      7.59 o 
   4  -3  13        3.60        1.76      1.81 o 
   5  -3  13        7.73        7.76      2.20 o 
   6  -3  13        0.68        0.76      1.82 o 
  -6  -2  13        9.67        9.01      2.25 o 
  -5  -2  13       32.41       30.46      2.58 o 
  -4  -2  13        0.62       -0.46      3.41 o 
  -3  -2  13       60.11       55.64      3.80 o 
  -2  -2  13        1.91       -0.67      2.09 o 
  -1  -2  13      205.23      199.47     13.60 o 
   0  -2  13        2.57        1.93      2.17 o 
   1  -2  13        1.18        3.04      2.25 o 
   2  -2  13        0.00        1.09      2.20 o 
   3  -2  13       37.37       43.64      3.36 o 
   4  -2  13        0.74        0.93      1.56 o 
   5  -2  13       53.23       50.95      2.87 o 
   6  -2  13       11.96       15.01      2.13 o 
   7  -2  13        2.15        3.99      2.68 o 
  -6  -1  13        1.19        3.37      1.85 o 
  -5  -1  13       60.69       67.79      3.12 o 
  -4  -1  13       21.96       24.56      2.26 o 
  -3  -1  13      195.70      197.70      5.17 o 
  -2  -1  13       33.10       33.31      3.18 o 
  -1  -1  13      315.79      318.39     21.73 o 
   0  -1  13       38.77       38.89      3.07 o 
   1  -1  13        1.95        1.66      2.06 o 
   2  -1  13        3.13        3.42      2.06 o 
   3  -1  13       62.86       64.56      3.79 o 
   4  -1  13       17.65       14.69      1.91 o 
   5  -1  13       37.53       35.56      3.15 o 
   6  -1  13        4.99        6.79      1.84 o 
   7  -1  13       61.41       68.02      4.20 o 
   8  -1  13        8.56       14.06      2.79 o 
  -7   0  13        1.56        0.92      2.44 o 
  -6   0  13        3.16        2.05      2.30 o 
  -5   0  13       23.45       23.31      3.31 o 
  -4   0  13        0.54       -1.43      1.71 o 
  -3   0  13      392.40      411.21      8.47 o 
  -2   0  13       10.36       10.55      3.09 o 
  -1   0  13       69.92       66.26      2.78 o 
   0   0  13        7.66        7.84      1.54 o 
   1   0  13       16.29       17.79      1.83 o 
   2   0  13        0.59       -0.90      2.29 o 
   3   0  13        8.58        7.23      2.17 o 
   4   0  13       48.24       42.71      3.16 o 
   5   0  13       36.30       37.41      3.25 o 
   6   0  13       12.08       11.62      2.86 o 
   7   0  13       31.49       31.11      2.40 o 
   8   0  13        2.96        6.18      2.23 o 
   9   0  13        0.73        1.34      2.24 o 
  -6   1  13        8.79        7.77      3.41 o 
  -5   1  13        2.60        2.41      1.87 o 
  -4   1  13       21.82       19.95      2.17 o 
  -3   1  13      672.35      672.01     13.44 o 
  -2   1  13       37.73       37.31      2.32 o 
  -1   1  13        0.61        0.39      2.08 o 
   0   1  13        5.20        4.16      1.55 o 
   1   1  13        8.32        5.02      1.70 o 
   2   1  13      258.19      245.42      6.77 o 
   3   1  13       88.79       84.24      4.50 o 
   4   1  13       17.15       18.49      2.15 o 
   5   1  13        9.36       11.23      3.50 o 
   6   1  13        7.09        6.32      1.32 o 
   7   1  13       74.96       75.24      3.24 o 
   8   1  13        7.00       11.96      3.43 o 
   9   1  13       24.76       29.01      4.68 o 
  -6   2  13       11.62       10.05      2.56 o 
  -5   2  13      133.05      137.43      5.55 o 
  -4   2  13       14.96       13.32      2.03 o 
  -3   2  13      619.71      626.13     11.68 o 
  -2   2  13       10.39        9.46      1.79 o 
  -1   2  13      100.15      108.09      4.30 o 
   0   2  13        5.41        5.33      1.70 o 
   1   2  13        2.43        4.47      1.81 o 
   2   2  13       42.81       40.70      2.28 o 
   3   2  13        2.09        4.89      1.48 o 
   4   2  13       75.59       71.78      2.84 o 
   5   2  13      102.37      100.96      3.51 o 
   6   2  13        0.46       -0.42      1.69 o 
   7   2  13       22.27       25.60      2.14 o 
   8   2  13        3.88        4.34      1.70 o 
   9   2  13       21.76       27.25      2.34 o 
  10   2  13       10.48       12.69      4.00 o 
  -6   3  13       12.37       11.69      2.68 o 
  -5   3  13       67.01       78.73      4.41 o 
  -4   3  13        7.81        3.68      1.69 o 
  -3   3  13       25.51       23.97      2.82 o 
  -2   3  13        9.29       10.35      1.83 o 
  -1   3  13       52.75       53.07      2.65 o 
   0   3  13        8.91        7.43      1.71 o 
   1   3  13      352.16      343.32      7.24 o 
   2   3  13        5.93        5.79      1.70 o 
   3   3  13       85.46       74.84      5.03 o 
   4   3  13       57.60       53.92      4.47 o 
   5   3  13       11.85       14.41      2.66 o 
   6   3  13        0.96       -0.33      1.33 o 
   7   3  13       61.73       50.72      4.70 o 
   8   3  13        1.35        1.19      1.49 o 
   9   3  13       34.99       38.22      4.63 o 
  10   3  13        0.26       -0.24      2.57 o 
  -6   4  13        3.17        2.31      2.73 o 
  -5   4  13       59.52       60.70      4.86 o 
  -4   4  13        3.61        4.39      1.56 o 
  -3   4  13        0.04       -0.58      1.54 o 
  -2   4  13       45.52       43.35      2.50 o 
  -1   4  13      100.12       89.68      3.37 o 
   0   4  13       66.02       59.32      2.93 o 
   1   4  13       20.20       19.06      3.54 o 
   2   4  13        5.63        8.01      1.64 o 
   3   4  13        5.12        3.19      1.43 o 
   4   4  13        9.72       11.00      1.58 o 
   5   4  13      107.27      114.05      4.28 o 
   6   4  13       26.52       25.79      2.22 o 
   7   4  13       84.32       86.42      6.34 o 
   8   4  13        1.68       -0.18      1.89 o 
   9   4  13       98.67      118.56      4.21 o 
  10   4  13        0.10       -0.74      2.54 o 
  -6   5  13       19.11       25.11      3.34 o 
  -5   5  13       21.05       23.74      3.28 o 
  -4   5  13        0.20       -2.69      1.94 o 
  -3   5  13        0.26       -0.35      1.73 o 
  -2   5  13       32.27       32.75      2.33 o 
  -1   5  13       50.52       55.41      3.13 o 
   0   5  13       51.63       45.41      2.56 o 
   1   5  13      598.42      573.67     10.71 o 
   2   5  13       60.50       58.20      2.69 o 
   3   5  13      164.10      174.19      5.86 o 
   4   5  13        0.14       -2.07      1.38 o 
   5   5  13       28.25       27.84      2.59 o 
   6   5  13       28.16       30.77      2.33 o 
   7   5  13      159.82      153.52      5.64 o 
   8   5  13       18.29       22.98      2.39 o 
   9   5  13       36.13       34.21      2.69 o 
  10   5  13       11.55        5.51      2.59 o 
  11   5  13       65.55       77.56      4.82 o 
  -5   6  13        7.72        9.72      2.61 o 
  -4   6  13        0.67        0.20      2.11 o 
  -3   6  13       38.95       40.71      3.27 o 
  -2   6  13        2.11        3.44      1.64 o 
  -1   6  13        1.90        0.60      1.59 o 
   0   6  13       17.65       20.27      2.02 o 
   1   6  13        0.02       -0.89      1.44 o 
   2   6  13        7.16        4.46      1.61 o 
   3   6  13      156.64      157.36      4.39 o 
   4   6  13        5.42        1.48      1.31 o 
   5   6  13        6.05        4.14      1.95 o 
   6   6  13       14.44       14.18      1.86 o 
   7   6  13       35.16       50.45      4.88 o 
   8   6  13        2.01        2.21      1.95 o 
   9   6  13        0.01        1.20      1.87 o 
  10   6  13        1.08       -0.15      2.36 o 
  11   6  13       56.43       76.05      5.93 o 
  -5   7  13        2.49        1.51      2.33 o 
  -4   7  13        1.35        1.14      2.28 o 
  -3   7  13        0.08       -0.91      2.11 o 
  -2   7  13        0.16       -0.87      1.56 o 
  -1   7  13       27.87       34.81      2.39 o 
   0   7  13        0.22       -2.27      1.52 o 
   1   7  13       44.34       38.18      2.30 o 
   2   7  13       10.44        8.88      1.83 o 
   3   7  13      351.33      357.64      9.50 o 
   4   7  13        4.39        4.15      1.75 o 
   5   7  13        1.66        1.57      1.58 o 
   6   7  13       19.41       19.26      2.64 o 
   7   7  13        6.14        3.53      2.24 o 
   8   7  13       23.26       20.63      2.07 o 
   9   7  13       55.77       67.97      3.19 o 
  10   7  13        0.55        0.35      2.21 o 
  11   7  13        3.52        2.57      3.54 o 
  -4   8  13        5.77        3.36      2.52 o 
  -3   8  13        0.31       -3.17      2.11 o 
  -2   8  13        8.94        7.57      1.95 o 
  -1   8  13       54.23       56.98      2.85 o 
   0   8  13        4.21        4.13      1.62 o 
   1   8  13        2.03        2.68      1.68 o 
   2   8  13        0.39       -0.53      1.55 o 
   3   8  13      139.36      136.86      4.19 o 
   4   8  13       13.31       16.46      2.01 o 
   5   8  13       84.54       89.93      4.40 o 
   6   8  13        3.74        3.63      3.72 o 
   7   8  13       24.34       26.34      4.68 o 
   8   8  13        0.65        1.11      1.97 o 
   9   8  13       61.64       69.35      3.27 o 
  10   8  13        0.01       -0.06      1.67 o 
  11   8  13        0.17       -1.85      3.30 o 
  -3   9  13       16.74       17.94      2.83 o 
  -2   9  13        0.16       -1.54      4.29 o 
  -1   9  13        7.87        5.07      1.85 o 
   0   9  13       13.77        9.22      1.94 o 
   1   9  13       64.08       70.36      3.12 o 
   2   9  13        2.28        0.41      1.35 o 
   3   9  13        4.63        4.54      1.73 o 
   4   9  13        0.64        0.72      2.13 o 
   5   9  13       85.25       97.71      4.59 o 
   6   9  13        3.36        5.82      3.51 o 
   7   9  13       15.88       13.99      2.72 o 
   8   9  13        1.56        0.90      1.97 o 
   9   9  13       38.15       42.42      2.79 o 
  10   9  13        1.38        2.09      1.77 o 
  11   9  13       10.46       12.06      2.10 o 
  -3  10  13       17.06       21.80      3.90 o 
  -2  10  13        0.56        0.53      2.20 o 
  -1  10  13        4.20        1.88      1.88 o 
   0  10  13        9.69        5.23      2.64 o 
   1  10  13       12.34       16.97      2.19 o 
   2  10  13       19.29       15.24      2.05 o 
   3  10  13      128.11      140.56      5.60 o 
   4  10  13       19.80       16.09      2.70 o 
   5  10  13       37.06       39.82      5.36 o 
   6  10  13        0.00       -1.89      1.93 o 
   7  10  13       18.00       20.51      2.82 o 
   8  10  13        0.00        3.81      2.43 o 
   9  10  13        9.93       12.00      2.43 o 
  10  10  13        3.37        5.34      1.91 o 
  -2  11  13        2.29        3.06      9.15 o 
  -1  11  13        0.62        1.19      1.96 o 
   0  11  13       28.37       27.07      2.57 o 
   1  11  13        1.90        2.43      1.96 o 
   2  11  13        1.07        4.68      2.38 o 
   3  11  13      140.40      147.71      5.80 o 
   4  11  13       14.60       16.06      2.61 o 
   5  11  13        3.85        2.68      2.94 o 
   6  11  13        0.13        0.25      2.19 o 
   7  11  13       68.11       71.47      4.28 o 
   8  11  13        7.24       10.30      2.49 o 
   9  11  13        1.16        3.18      1.84 o 
  10  11  13        3.87        5.11      1.87 o 
  -1  12  13       31.22       37.87      3.56 o 
   0  12  13       11.46       15.89      2.58 o 
   1  12  13       22.87       21.57      2.88 o 
   2  12  13       23.81       21.92      3.14 o 
   3  12  13      158.45      167.38      6.33 o 
   4  12  13       27.35       30.81      4.11 o 
   5  12  13      115.98      126.66      5.58 o 
   6  12  13        2.17        3.12      2.39 o 
   7  12  13       68.23       71.50      4.37 o 
   8  12  13        4.86        1.56      2.51 o 
   9  12  13        2.97        4.84      2.62 o 
  10  12  13        1.74        1.55      2.28 o 
   1  13  13       12.12       17.49      3.05 o 
   2  13  13        2.20        2.17      2.52 o 
   3  13  13       27.57       19.72      2.83 o 
   4  13  13        3.36        7.66      2.48 o 
   5  13  13        0.03        2.75      2.57 o 
   6  13  13        7.47        4.90      2.59 o 
   7  13  13       39.29       38.97      3.73 o 
   8  13  13       16.61        9.89      2.77 o 
   9  13  13       11.07       15.97      2.81 o 
   2  14  13        4.03        8.78      2.72 o 
   3  14  13        0.06       -0.51      2.41 o 
   4  14  13        7.29        3.14      2.74 o 
   5  14  13      145.34      151.24      6.39 o 
   6  14  13        3.81        6.95      2.57 o 
   7  14  13       10.32       12.90      3.56 o 
   8  14  13        6.03        6.70      5.77 o 
  -1  -6  14        3.68        4.08      2.59 o 
   0  -6  14        2.36        4.21      2.61 o 
  -3  -5  14        0.29        6.22      2.70 o 
  -2  -5  14       58.76       59.98      4.16 o 
  -1  -5  14        0.64       -3.36      2.24 o 
   0  -5  14        4.41        3.67      2.56 o 
   1  -5  14        0.05       -0.35      2.47 o 
   2  -5  14       10.97       13.44      2.82 o 
   3  -5  14        5.08        3.55      3.02 o 
  -4  -4  14        2.72        5.51      2.46 o 
  -3  -4  14        4.63        2.81      2.42 o 
  -2  -4  14       78.22       77.02      5.12 o 
  -1  -4  14        5.17        6.45      2.59 o 
   0  -4  14      125.47      122.10      5.65 o 
   1  -4  14       64.35       65.76      7.51 o 
   2  -4  14        0.47       -0.34      2.54 o 
   3  -4  14        4.67        2.84      2.33 o 
   4  -4  14        4.80        3.73      2.47 o 
  -5  -3  14        9.20       11.70      2.63 o 
  -4  -3  14       16.28       20.16      2.97 o 
  -3  -3  14        0.16       -1.74      2.17 o 
  -2  -3  14       24.28       18.04      2.84 o 
  -1  -3  14        1.19        1.48      2.22 o 
   0  -3  14       28.41       28.14      3.23 o 
   1  -3  14       19.65       17.38      2.85 o 
   2  -3  14       92.01       94.80      5.04 o 
   3  -3  14       11.17       12.92      2.83 o 
   4  -3  14        6.21        6.68      2.66 o 
   5  -3  14        0.78        1.58      2.81 o 
  -5  -2  14        0.40        3.61      2.43 o 
  -4  -2  14        3.13        4.67      3.07 o 
  -3  -2  14       22.33       19.08      2.82 o 
  -2  -2  14        1.64        0.77      2.31 o 
  -1  -2  14        0.04       -0.87      2.09 o 
   0  -2  14      267.11      275.51     15.68 o 
   1  -2  14        1.19        6.13      2.35 o 
   2  -2  14       53.99       55.51      3.78 o 
   3  -2  14       12.64        9.75      2.63 o 
   4  -2  14        9.48        3.98      2.29 o 
   5  -2  14        0.08       -2.17      2.19 o 
   6  -2  14       17.45       21.51      2.43 o 
  -6  -1  14        2.54        5.22      3.46 o 
  -5  -1  14        2.38        4.50      1.74 o 
  -4  -1  14       35.80       47.38      2.79 o 
  -3  -1  14        5.06        0.52      2.30 o 
  -2  -1  14        0.90        2.56      2.57 o 
  -1  -1  14        3.24        1.11      2.23 o 
   0  -1  14        3.31        3.87      2.15 o 
   1  -1  14        1.38        3.19      2.65 o 
   2  -1  14      109.02      114.96      5.04 o 
   3  -1  14        9.45        8.81      2.86 o 
   4  -1  14       95.45       89.76      4.47 o 
   5  -1  14       18.09       21.02      2.90 o 
   6  -1  14      116.15      121.61      5.39 o 
   7  -1  14        0.29        0.69      2.31 o 
  -6   0  14       16.61       20.27      3.08 o 
  -5   0  14        0.06       -0.51      1.73 o 
  -4   0  14        8.74        7.31      1.95 o 
  -3   0  14       39.89       40.44      4.12 o 
  -2   0  14       49.41       54.93      3.36 o 
  -1   0  14      129.68      117.85      6.37 o 
   0   0  14        0.02       -0.89      1.51 o 
   1   0  14        0.06        0.62      2.09 o 
   2   0  14       31.42       34.93      3.03 o 
   3   0  14       14.13       15.11      2.56 o 
   4   0  14      123.73      115.10      5.04 o 
   5   0  14        9.75       10.07      2.39 o 
   6   0  14        0.06        2.22      1.98 o 
   7   0  14        8.79       11.44      2.07 o 
   8   0  14       56.34       72.64      6.24 o 
  -6   1  14       12.86       18.72      2.82 o 
  -5   1  14        1.26        0.17      2.10 o 
  -4   1  14       10.38        9.22      1.99 o 
  -3   1  14       41.41       41.15      2.78 o 
  -2   1  14        5.29        2.60      1.75 o 
  -1   1  14        1.09       -2.18      1.45 o 
   0   1  14      119.01      114.43      4.18 o 
   1   1  14        0.06       -0.32      1.53 o 
   2   1  14        2.96        2.36      1.58 o 
   3   1  14        3.20        0.04      1.75 o 
   4   1  14      136.92      135.38      6.60 o 
   5   1  14        7.84        7.37      2.29 o 
   6   1  14        3.40        2.39      2.21 o 
   7   1  14        9.39        9.68      1.89 o 
   8   1  14       14.29       18.42      2.77 o 
   9   1  14        4.87        4.09      2.33 o 
  -6   2  14       15.61       13.89      2.89 o 
  -5   2  14        9.14        5.35      2.35 o 
  -4   2  14       50.42       43.92      2.72 o 
  -3   2  14        1.09        2.91      1.78 o 
  -2   2  14       31.21       34.81      2.39 o 
  -1   2  14        0.12       -0.68      1.73 o 
   0   2  14       63.50       68.05      3.47 o 
   1   2  14       27.88       24.33      2.54 o 
   2   2  14      328.30      305.72      6.78 o 
   3   2  14       10.59        9.45      3.24 o 
   4   2  14      325.79      309.97      9.01 o 
   5   2  14       20.11       15.12      1.81 o 
   6   2  14       36.38       37.20      2.40 o 
   7   2  14        0.69        1.74      1.62 o 
   8   2  14        0.60        2.59      1.75 o 
   9   2  14        3.28        5.96      2.35 o 
  -5   3  14        1.53        3.96      4.34 o 
  -4   3  14       10.64        7.26      1.89 o 
  -3   3  14       16.95       18.62      2.14 o 
  -2   3  14       11.27       13.29      1.97 o 
  -1   3  14       10.39       10.70      2.15 o 
   0   3  14       32.43       34.55      2.42 o 
   1   3  14        2.13        0.17      1.66 o 
   2   3  14      103.09       93.92      3.38 o 
   3   3  14        2.57        3.21      1.86 o 
   4   3  14        0.22       -1.01      1.62 o 
   5   3  14        1.64        1.61      1.58 o 
   6   3  14       80.85       84.18      3.36 o 
   7   3  14        9.66        9.72      1.97 o 
   8   3  14       17.08        9.41      2.44 o 
   9   3  14       11.29        5.30      3.38 o 
  -5   4  14        0.95       -2.68      2.78 o 
  -4   4  14       50.56       49.90      3.54 o 
  -3   4  14        6.84        6.76      1.88 o 
  -2   4  14       28.28       26.04      2.35 o 
  -1   4  14        0.10        1.56      1.68 o 
   0   4  14       21.28       19.36      2.05 o 
   1   4  14       38.86       38.37      2.49 o 
   2   4  14      328.83      312.77      6.90 o 
   3   4  14        7.29        7.54      1.53 o 
   4   4  14        1.16       -0.26      1.40 o 
   5   4  14        0.97        0.78      1.83 o 
   6   4  14       88.42       99.57      3.69 o 
   7   4  14       35.73       46.17      2.74 o 
   8   4  14        8.70       12.79      3.74 o 
   9   4  14        3.66        3.23      1.92 o 
  10   4  14        0.34       -1.83      5.46 o 
  -5   5  14        6.42        7.47      2.83 o 
  -4   5  14       32.31       32.80      3.15 o 
  -3   5  14       11.18       12.13      2.06 o 
  -2   5  14        5.28        7.65      1.90 o 
  -1   5  14       14.63       12.73      1.99 o 
   0   5  14        0.02       -0.35      1.54 o 
   1   5  14       37.90       39.38      2.56 o 
   2   5  14       49.82       43.05      2.48 o 
   3   5  14        1.49        0.10      1.39 o 
   4   5  14       31.88       29.06      2.13 o 
   5   5  14        7.45        4.64      1.72 o 
   6   5  14       14.84        8.09      2.79 o 
   7   5  14       23.32       21.41      2.83 o 
   8   5  14      147.97      156.25      8.48 o 
   9   5  14       11.48       16.61      2.43 o 
  10   5  14        0.00        3.09      2.52 o 
  -4   6  14       15.91       14.30      2.61 o 
  -3   6  14        1.16        1.52      1.72 o 
  -2   6  14       21.59       23.09      2.23 o 
  -1   6  14        0.30        1.19      1.63 o 
   0   6  14       72.44       71.41      3.08 o 
   1   6  14       16.38       20.72      2.20 o 
   2   6  14       41.04       42.20      2.51 o 
   3   6  14        0.00       -2.23      1.49 o 
   4   6  14       86.62       78.37      7.51 o 
   5   6  14        1.21       -0.38      1.47 o 
   6   6  14       22.29       20.12      2.65 o 
   7   6  14        0.31       -1.90      2.29 o 
   8   6  14        7.67        6.97      3.33 o 
   9   6  14        0.56        5.83      2.04 o 
  10   6  14        1.48       -0.17      2.34 o 
  -4   7  14       19.90       27.64      3.35 o 
  -3   7  14        4.25        5.67      2.30 o 
  -2   7  14        0.80       -0.17      1.62 o 
  -1   7  14        2.29       -1.88      1.61 o 
   0   7  14       37.02       41.51      2.51 o 
   1   7  14        5.40        6.63      1.81 o 
   2   7  14        5.41        5.90      1.70 o 
   3   7  14        0.09       -0.39      1.82 o 
   4   7  14       49.39       49.05      2.60 o 
   5   7  14       18.88       17.34      2.54 o 
   6   7  14      228.86      212.72      7.44 o 
   7   7  14        4.46        4.90      2.23 o 
   8   7  14        3.52        2.76      2.35 o 
   9   7  14        2.65        4.59      2.91 o 
  10   7  14        5.25        6.40      2.02 o 
  -3   8  14        9.78       10.41      2.63 o 
  -2   8  14        1.24        3.03      1.78 o 
  -1   8  14        0.05       -1.41      1.72 o 
   0   8  14        4.08        3.40      1.63 o 
   1   8  14        2.28        0.61      1.65 o 
   2   8  14        0.78       -2.23      1.49 o 
   3   8  14       25.41       30.02      2.92 o 
   4   8  14       18.27       18.90      2.67 o 
   5   8  14        0.07       -3.72      3.17 o 
   6   8  14      533.53      529.07     13.34 o 
   7   8  14        4.75        4.45      2.23 o 
   8   8  14        3.90        6.07      2.36 o 
   9   8  14        0.20        1.46      2.08 o 
  10   8  14       12.74       13.99      2.47 o 
  -3   9  14        0.62        2.96      2.35 o 
  -2   9  14       27.23       29.63      3.16 o 
  -1   9  14        0.58       -2.58      1.76 o 
   0   9  14        1.13       -0.52      1.71 o 
   1   9  14        0.27       -2.48      1.72 o 
   2   9  14        5.63        4.80      1.69 o 
   3   9  14        4.26        0.91      1.78 o 
   4   9  14       49.01       50.45      3.68 o 
   5   9  14        6.86       12.70      3.43 o 
   6   9  14      192.39      179.58      6.84 o 
   7   9  14        5.85        5.57      2.37 o 
   8   9  14       59.21       57.35      8.37 o 
   9   9  14        3.48        6.71      3.59 o 
  10   9  14        1.32        0.50      2.33 o 
  -2  10  14       18.25       22.16      3.98 o 
  -1  10  14       28.51       31.74      2.62 o 
   0  10  14       20.87       20.55      2.40 o 
   1  10  14        0.73        0.89      1.81 o 
   2  10  14        8.94        6.49      1.91 o 
   3  10  14       35.39       39.18      3.51 o 
   4  10  14      125.77      131.42      5.55 o 
   5  10  14        6.93        9.37      2.55 o 
   6  10  14       50.74       42.46      3.51 o 
   7  10  14        0.00        0.41      2.23 o 
   8  10  14       47.25       43.55      3.65 o 
   9  10  14       12.44       13.67      2.81 o 
  10  10  14       10.85       10.31      2.58 o 
  -1  11  14        0.69        1.00      2.44 o 
   0  11  14        0.93        0.83      2.62 o 
   1  11  14       12.32       13.09      2.24 o 
   2  11  14      106.34      103.96      4.95 o 
   3  11  14        0.90        0.26      2.65 o 
   4  11  14       81.99       85.65      4.66 o 
   5  11  14        0.36        1.91      2.37 o 
   6  11  14        3.15        2.36      5.02 o 
   7  11  14        0.39       -1.11      2.03 o 
   8  11  14       44.03       45.51      3.75 o 
   9  11  14        2.29        2.97      4.00 o 
  10  11  14        1.21        3.90      4.81 o 
   0  12  14       40.95       43.36      4.11 o 
   1  12  14       30.76       41.45      3.65 o 
   2  12  14        9.50       11.53      3.48 o 
   3  12  14       14.00        8.21      2.55 o 
   4  12  14       46.15       57.61      4.06 o 
   5  12  14       21.83       23.54      3.09 o 
   6  12  14        0.05       -2.01      3.48 o 
   7  12  14        9.28        9.78      2.81 o 
   8  12  14        6.80        3.24      2.35 o 
   9  12  14        0.12       -0.68      2.78 o 
   1  13  14       17.27       23.94      3.20 o 
   2  13  14       25.75       31.59      3.37 o 
   3  13  14        0.01        0.81      2.32 o 
   4  13  14        0.06        0.24      2.35 o 
   5  13  14       42.44       49.64      3.93 o 
   6  13  14       52.50       48.20      3.88 o 
   7  13  14       26.12       25.52      3.33 o 
   8  13  14        4.53        5.63      2.59 o 
   4  14  14       21.32       26.54      3.36 o 
   5  14  14       14.48       16.19      3.19 o 
   6  14  14       17.42       17.51      3.10 o 
  -3  -4  15        6.65       10.97      2.94 o 
  -2  -4  15        0.28        0.74      2.44 o 
  -1  -4  15       19.70       17.01      3.00 o 
   0  -4  15       23.41       18.66      3.16 o 
   1  -4  15        7.49        8.58      2.96 o 
   2  -4  15       22.38       18.29      3.18 o 
   3  -4  15        3.84        2.42      4.06 o 
  -4  -3  15        1.25        4.85      2.68 o 
  -3  -3  15       25.94       32.06      3.30 o 
  -2  -3  15        7.70        5.16      2.64 o 
  -1  -3  15       27.55       33.09      3.49 o 
   0  -3  15      107.43      118.76      6.24 o 
   1  -3  15      260.61      247.08      8.35 o 
   2  -3  15       14.13       14.75      2.97 o 
   3  -3  15        8.52       11.39      3.85 o 
   4  -3  15        4.24        3.23      4.97 o 
  -4  -2  15        1.43        2.27      2.47 o 
  -3  -2  15       31.49       35.31      3.38 o 
  -2  -2  15        1.77        4.56      2.42 o 
  -1  -2  15        9.00       11.06      2.66 o 
   0  -2  15       23.65       24.92      3.03 o 
   1  -2  15        6.46       10.24      2.68 o 
   2  -2  15       18.27       16.73      2.90 o 
   3  -2  15      210.11      210.32      7.43 o 
   4  -2  15        5.97        4.76      2.42 o 
   5  -2  15       12.70       13.72      4.34 o 
  -4  -1  15        3.58        3.02      2.44 o 
  -3  -1  15        4.70        4.45      3.38 o 
  -2  -1  15        1.04        2.84      2.27 o 
  -1  -1  15      110.48      122.31      5.42 o 
   0  -1  15       16.23       15.74      2.79 o 
   1  -1  15       53.05       50.35      3.69 o 
   2  -1  15        1.89        3.58      2.39 o 
   3  -1  15       72.19       71.22      4.60 o 
   4  -1  15       16.91       15.43      2.72 o 
   5  -1  15        5.61        4.66      2.30 o 
   6  -1  15       20.31       17.54      4.42 o 
  -5   0  15       22.18       25.45      2.50 o 
  -4   0  15        2.17        2.78      1.87 o 
  -3   0  15        9.69       14.28      2.84 o 
  -2   0  15        0.06       -0.74      1.55 o 
  -1   0  15        0.59       -0.22      2.10 o 
   0   0  15       26.98       24.77      2.79 o 
   1   0  15        0.87       -0.30      1.98 o 
   2   0  15        1.26        0.38      2.14 o 
   3   0  15       90.50       96.93      4.78 o 
   4   0  15        5.49        1.86      2.23 o 
   5   0  15      149.19      150.22      5.98 o 
   6   0  15        1.32        1.39      2.91 o 
   7   0  15        7.66        9.71      2.50 o 
  -5   1  15       31.57       33.41      2.69 o 
  -4   1  15        6.96        4.32      1.92 o 
  -3   1  15       23.77       29.61      2.37 o 
  -2   1  15        2.34        0.71      1.61 o 
  -1   1  15        7.00        6.67      2.11 o 
   0   1  15       13.77       15.50      1.98 o 
   1   1  15       18.29       19.98      2.00 o 
   2   1  15        0.02       -3.00      2.00 o 
   3   1  15       27.43       24.80      2.87 o 
   4   1  15       50.63       48.67      3.51 o 
   5   1  15       59.60       60.61      3.82 o 
   6   1  15        8.23        7.51      2.43 o 
   7   1  15       37.30       38.71      4.58 o 
   8   1  15        3.75        0.62      3.28 o 
  -5   2  15       24.81       24.88      3.64 o 
  -4   2  15        0.53       -0.83      1.72 o 
  -3   2  15       70.55       77.04      3.37 o 
  -2   2  15        0.48       -0.45      1.67 o 
  -1   2  15       14.68       13.40      1.95 o 
   0   2  15        1.16        2.34      1.59 o 
   1   2  15       65.70       62.53      3.44 o 
   2   2  15       17.39       14.73      2.63 o 
   3   2  15        4.59        2.72      1.64 o 
   4   2  15        1.47        1.07      1.54 o 
   5   2  15       11.68       15.90      1.82 o 
   6   2  15        0.71        2.70      3.07 o 
   7   2  15       27.19       23.93      2.94 o 
   8   2  15        0.87        3.62      2.37 o 
  -5   3  15       11.87        9.50      2.56 o 
  -4   3  15        3.11        0.70      1.68 o 
  -3   3  15       29.28       26.49      2.35 o 
  -2   3  15        2.01        2.81      1.78 o 
  -1   3  15       30.68       31.54      2.93 o 
   0   3  15        0.20       -0.68      1.55 o 
   1   3  15       30.86       31.93      2.45 o 
   2   3  15        7.82        6.29      1.68 o 
   3   3  15       15.97       20.39      1.93 o 
   4   3  15       11.22        8.14      1.66 o 
   5   3  15        5.43        6.14      1.64 o 
   6   3  15        0.38        0.06      1.60 o 
   7   3  15       63.61       69.87      3.56 o 
   8   3  15        1.11        2.29      2.70 o 
  -4   4  15        2.35        0.49      2.18 o 
  -3   4  15       63.58       70.02      3.58 o 
  -2   4  15        5.52        4.78      2.35 o 
  -1   4  15       43.68       53.10      3.26 o 
   0   4  15        0.20        2.59      1.72 o 
   1   4  15       53.89       47.35      2.67 o 
   2   4  15        1.30        1.48      1.69 o 
   3   4  15        3.41        5.89      2.03 o 
   4   4  15        0.05       -0.78      1.47 o 
   5   4  15       17.53       20.83      3.25 o 
   6   4  15        0.87       -1.33      1.59 o 
   7   4  15       50.01       52.62      2.95 o 
   8   4  15        1.48        6.29      2.49 o 
   9   4  15       22.83       25.17      4.16 o 
  -4   5  15        0.86       -3.39      2.26 o 
  -3   5  15        1.85       -0.46      2.15 o 
  -2   5  15       45.51       42.48      4.30 o 
  -1   5  15      231.86      228.00      5.97 o 
   0   5  15        9.64        9.18      1.97 o 
   1   5  15       22.34       19.50      2.09 o 
   2   5  15        1.40        1.53      1.65 o 
   3   5  15        3.19        5.37      1.66 o 
   4   5  15        0.26        1.48      1.55 o 
   5   5  15       48.66       52.05      2.73 o 
   6   5  15        1.40       -0.40      1.59 o 
   7   5  15       12.51       17.04      2.75 o 
   8   5  15        0.72        1.98      2.39 o 
   9   5  15       52.97       63.96      5.82 o 
  -4   6  15        0.26       -1.16      3.41 o 
  -3   6  15        6.75       12.22      2.86 o 
  -2   6  15       60.36       58.21      3.12 o 
  -1   6  15       21.97       30.53      2.47 o 
   0   6  15        0.46        1.72      1.75 o 
   1   6  15       68.44       73.00      4.33 o 
   2   6  15        9.56       10.30      1.82 o 
   3   6  15       15.70       15.62      1.97 o 
   4   6  15        0.00        0.83      1.57 o 
   5   6  15       13.29       16.54      2.43 o 
   6   6  15        0.19       -3.01      2.01 o 
   7   6  15        6.41        9.23      6.50 o 
   8   6  15        0.34        3.38      3.25 o 
   9   6  15        0.07        1.25      3.48 o 
  10   6  15        8.32       18.46      3.85 o 
  -3   7  15       66.34       78.43      4.45 o 
  -2   7  15        0.19       -0.79      1.80 o 
  -1   7  15       40.88       36.06      2.57 o 
   0   7  15       11.40        9.70      2.01 o 
   1   7  15        6.06        8.33      1.89 o 
   2   7  15        0.09        0.19      1.58 o 
   3   7  15        0.74        0.55      2.00 o 
   4   7  15       13.86       14.67      2.53 o 
   5   7  15        6.70       10.44      2.38 o 
   6   7  15        5.81        4.54      2.26 o 
   7   7  15       22.52       23.42      2.87 o 
   8   7  15        0.86       -3.27      2.34 o 
   9   7  15       11.43       18.45      2.89 o 
  10   7  15        0.02        0.68      2.30 o 
  -3   8  15       13.70       20.83      3.95 o 
  -2   8  15        0.24       -0.11      1.91 o 
  -1   8  15        7.84        9.89      2.03 o 
   0   8  15        4.32        3.83      1.75 o 
   1   8  15       19.61       22.40      2.85 o 
   2   8  15        2.62        1.55      1.85 o 
   3   8  15      153.89      151.18      8.99 o 
   4   8  15        5.59        3.06      3.51 o 
   5   8  15       24.78       24.40      2.89 o 
   6   8  15        5.54        6.67      2.35 o 
   7   8  15        0.45        3.24      4.26 o 
   8   8  15        1.70       -0.08      2.35 o 
   9   8  15        3.48        4.89      2.33 o 
  10   8  15        2.22       -1.46      3.12 o 
  -2   9  15       13.52       11.69      2.75 o 
  -1   9  15        7.10        7.63      2.01 o 
   0   9  15        7.68        6.16      1.88 o 
   1   9  15        0.21       -0.17      1.75 o 
   2   9  15        3.45        2.50      1.75 o 
   3   9  15       11.39       13.06      2.67 o 
   4   9  15        6.89        7.93      2.54 o 
   5   9  15        3.40        5.25      2.37 o 
   6   9  15       51.13       47.99      3.64 o 
   7   9  15       16.09       15.23      2.77 o 
   8   9  15        3.90        4.96      3.38 o 
   9   9  15        3.65        3.56      3.87 o 
  10   9  15        0.07        1.72      2.81 o 
  -1  10  15       23.55       24.02      2.61 o 
   0  10  15        1.73       -1.56      1.75 o 
   1  10  15       11.82       12.60      2.13 o 
   2  10  15        4.42        4.92      2.33 o 
   3  10  15       14.46       16.67      2.75 o 
   4  10  15        1.52        2.07      2.33 o 
   5  10  15       17.50       12.52      2.62 o 
   6  10  15        6.31        9.64      2.52 o 
   7  10  15        3.83        4.29      2.36 o 
   8  10  15        7.81        3.89      2.59 o 
   9  10  15        4.74       -0.14      2.57 o 
   0  11  15        4.53        5.07      2.11 o 
   1  11  15       93.52       89.02      4.78 o 
   2  11  15       28.19       26.79      3.61 o 
   3  11  15       55.52       57.28      4.06 o 
   4  11  15        0.25        1.57      3.74 o 
   5  11  15        2.03       -2.79      2.86 o 
   6  11  15        0.50       -0.12      2.12 o 
   7  11  15        5.74        5.62      2.55 o 
   8  11  15        5.56        4.50      3.04 o 
   9  11  15       13.16       12.84      2.90 o 
   1  12  15       56.00       69.51      4.41 o 
   2  12  15        0.01        0.33      2.63 o 
   3  12  15        2.23       -0.72      2.50 o 
   4  12  15        7.08        8.47      2.63 o 
   5  12  15        5.70        1.60      2.41 o 
   6  12  15        3.81        1.87      5.82 o 
   7  12  15        0.09       -0.87      2.19 o 
   8  12  15        1.70        1.34      2.37 o 
   3  13  15        0.14        0.17      2.52 o 
   4  13  15        2.04        2.73      2.79 o 
   5  13  15        0.10       -1.03      2.59 o 
   6  13  15        2.27        2.08      2.83 o 
   7  13  15        5.07        2.23      2.61 o 
  -1  -3  16       19.38       20.95      3.29 o 
   0  -3  16        3.76        6.56      2.91 o 
   1  -3  16       34.85       36.88      5.10 o 
   2  -3  16        2.77       -1.92      2.69 o 
  -2  -2  16       17.81       21.96      3.90 o 
  -1  -2  16        0.00       -1.57      2.35 o 
   0  -2  16      118.20      127.88      5.83 o 
   1  -2  16        4.19        9.20      3.20 o 
   2  -2  16       23.35       19.08      3.07 o 
   3  -2  16       65.46       68.99      4.45 o 
   4  -2  16        0.38       -1.96      2.51 o 
  -3  -1  16        0.07        0.60      2.46 o 
  -2  -1  16       15.35       13.11      2.70 o 
  -1  -1  16        4.54       11.36      4.06 o 
   0  -1  16        3.33        3.71      2.37 o 
   1  -1  16        6.72        5.11      2.48 o 
   2  -1  16       38.02       38.04      4.45 o 
   3  -1  16        7.70        6.97      2.81 o 
   4  -1  16       14.74       14.12      2.99 o 
   5  -1  16        3.38        3.74      2.46 o 
  -3   0  16        0.21       -1.19      2.44 o 
  -2   0  16        1.71        3.47      2.44 o 
  -1   0  16        8.65       13.25      2.55 o 
   0   0  16       24.68       25.25      6.14 o 
   1   0  16        5.87        4.80      2.37 o 
   2   0  16       23.30       27.25      3.03 o 
   3   0  16        0.30        2.35      2.26 o 
   4   0  16        5.55        3.43      2.41 o 
   5   0  16        3.59        5.52      2.57 o 
   6   0  16        8.24       13.06      3.07 o 
  -4   1  16       11.68       16.86      5.21 o 
  -3   1  16        2.78        1.61      2.41 o 
  -2   1  16        5.40        3.66      1.81 o 
  -1   1  16        0.01        0.35      1.61 o 
   0   1  16        1.48        1.88      2.19 o 
   1   1  16        0.17        0.00      2.17 o 
   2   1  16       18.50       20.21      2.83 o 
   3   1  16        0.06        0.27      2.15 o 
   4   1  16        0.29        2.00      2.24 o 
   5   1  16        7.07        5.80      3.02 o 
   6   1  16       14.30       15.44      2.75 o 
   7   1  16        0.33        0.63      2.24 o 
  -4   2  16       14.59       18.29      2.31 o 
  -3   2  16        1.59        2.79      1.87 o 
  -2   2  16       37.63       32.20      2.47 o 
  -1   2  16        0.11        0.06      1.98 o 
   0   2  16       13.79       17.70      2.03 o 
   1   2  16       14.33       13.94      2.02 o 
   2   2  16       34.54       29.47      2.40 o 
   3   2  16        7.09        2.72      4.84 o 
   4   2  16        0.22        2.18      2.86 o 
   5   2  16        8.45        6.27      2.44 o 
   6   2  16        0.03       -1.98      2.13 o 
   7   2  16        2.61        3.24      3.30 o 
  -4   3  16        0.23       -2.61      1.74 o 
  -3   3  16        0.46        1.02      2.01 o 
  -2   3  16       67.80       64.89      3.22 o 
  -1   3  16        6.62       12.36      1.98 o 
   0   3  16      110.65      115.60      4.81 o 
   1   3  16       26.83       28.11      2.42 o 
   2   3  16        0.10        2.66      1.84 o 
   3   3  16       23.91       17.17      2.01 o 
   4   3  16        5.57        6.40      1.76 o 
   5   3  16        0.28       -1.42      1.56 o 
   6   3  16       10.43        9.22      1.86 o 
   7   3  16        5.13        6.82      2.35 o 
   8   3  16        0.31        0.21      3.22 o 
  -3   4  16        4.85        7.84      2.07 o 
  -2   4  16        0.00        1.19      1.75 o 
  -1   4  16        7.80        5.31      2.08 o 
   0   4  16       98.24       97.82      3.88 o 
   1   4  16       23.53       20.53      2.31 o 
   2   4  16        1.26        0.84      1.88 o 
   3   4  16        4.92        2.84      1.56 o 
   4   4  16        0.17        2.47      1.89 o 
   5   4  16        6.00        4.13      1.75 o 
   6   4  16        1.53       -0.06      1.75 o 
   7   4  16       18.78       20.96      2.36 o 
   8   4  16        0.09        1.58      5.07 o 
  -3   5  16        6.11        4.63      2.55 o 
  -2   5  16       26.27       19.59      2.37 o 
  -1   5  16       34.89       27.93      2.59 o 
   0   5  16       17.85       26.52      2.58 o 
   1   5  16        8.08        4.57      1.89 o 
   2   5  16      139.84      135.02      4.38 o 
   3   5  16        0.70        0.17      1.55 o 
   4   5  16        0.85        1.91      1.63 o 
   5   5  16        0.38       -1.23      1.99 o 
   6   5  16       39.29       50.30      2.95 o 
   7   5  16       15.44       15.63      2.91 o 
   8   5  16        0.37        5.19      2.66 o 
   9   5  16       21.18       25.00      3.22 o 
  -3   6  16       13.28       11.37      2.81 o 
  -2   6  16       59.14       62.10      3.64 o 
  -1   6  16       12.16        7.29      2.06 o 
   0   6  16       18.19       16.63      2.55 o 
   1   6  16       85.06       73.61      5.10 o 
   2   6  16        3.46        4.95      1.81 o 
   3   6  16        0.00       -0.62      2.00 o 
   4   6  16       16.64       16.14      1.99 o 
   5   6  16        1.13        2.44      1.61 o 
   6   6  16       31.32       33.03      5.88 o 
   7   6  16       37.86       46.15      4.34 o 
   8   6  16       76.73       87.91      4.98 o 
   9   6  16       53.38       63.98      4.36 o 
  -2   7  16       17.59       16.26      2.34 o 
  -1   7  16        2.20        2.15      1.87 o 
   0   7  16       35.21       36.39      2.62 o 
   1   7  16       52.11       50.82      2.98 o 
   2   7  16       57.85       54.97      3.80 o 
   3   7  16        7.98        5.20      1.78 o 
   4   7  16       48.70       44.94      5.49 o 
   5   7  16        2.38       -1.58      1.94 o 
   6   7  16        0.05       -3.99      6.84 o 
   7   7  16       20.03       21.62      3.87 o 
   8   7  16        0.04        3.41      2.67 o 
   9   7  16       25.86       23.48      3.38 o 
  -2   8  16        6.37        8.65      2.27 o 
  -1   8  16        1.61        3.39      1.91 o 
   0   8  16        4.81        7.50      1.99 o 
   1   8  16        1.05        2.69      1.84 o 
   2   8  16       11.40       10.45      1.97 o 
   3   8  16        2.15        1.63      1.76 o 
   4   8  16        9.80        9.32      2.47 o 
   5   8  16        3.83        1.77      2.17 o 
   6   8  16      138.05      139.25      7.02 o 
   7   8  16        6.50        9.12      2.60 o 
   8   8  16        6.56       10.87      2.68 o 
   9   8  16       12.04       13.70      2.84 o 
  -1   9  16        2.41        1.75      1.95 o 
   0   9  16        6.25        8.72      1.95 o 
   1   9  16        2.10        1.61      1.81 o 
   2   9  16        1.33        1.28      1.85 o 
   3   9  16       15.85       12.17      2.60 o 
   4   9  16       45.43       35.52      4.63 o 
   5   9  16        9.30        9.12      2.43 o 
   6   9  16       28.21       33.09      3.40 o 
   7   9  16        0.01       -2.34      2.13 o 
   8   9  16        1.28        0.10      2.28 o 
   9   9  16        0.87        2.41      2.39 o 
   0  10  16        2.65       -1.00      1.79 o 
   1  10  16        3.56        3.01      1.94 o 
   2  10  16        5.53        3.28      2.49 o 
   3  10  16        5.05        4.36      2.27 o 
   4  10  16        1.17        2.67      2.36 o 
   5  10  16        3.78        2.38      2.30 o 
   6  10  16       58.67       63.33      4.17 o 
   7  10  16        8.39        8.98      2.83 o 
   8  10  16       13.32       16.27      2.85 o 
   9  10  16        3.12        6.67      2.67 o 
   1  11  16        1.22       -1.08      2.33 o 
   2  11  16        3.56        5.27      2.66 o 
   3  11  16        1.58       -0.72      2.25 o 
   4  11  16        4.43        4.97      2.50 o 
   5  11  16        0.04        1.64      2.99 o 
   6  11  16        2.50       -0.10      2.17 o 
   7  11  16        1.85        0.86      2.32 o 
   8  11  16       45.23       51.60      4.15 o 
   2  12  16        9.18       12.41      3.00 o 
   3  12  16        0.00       -1.48      2.33 o 
   4  12  16        4.32        4.22      2.58 o 
   5  12  16        0.78       -2.14      2.29 o 
   6  12  16        0.15       -2.51      2.20 o 
   7  12  16        2.26       -1.73      2.47 o 
  -1  -1  17        5.67        6.38      2.61 o 
   0  -1  17        2.41        3.64      2.68 o 
   1  -1  17       16.92       18.44      3.20 o 
   2  -1  17        0.61        3.94      2.71 o 
   3  -1  17       39.31       41.92      3.84 o 
  -2   0  17       10.16        9.20      2.84 o 
  -1   0  17        2.69        0.09      2.35 o 
   0   0  17        4.38        4.83      2.61 o 
   1   0  17        6.94        5.79      2.70 o 
   2   0  17        0.19        0.00      6.55 o 
   3   0  17       98.56      105.91      5.26 o 
   4   0  17        0.29        1.55      2.39 o 
   5   0  17        3.52        1.62      2.48 o 
  -2   1  17        5.91        7.46      2.53 o 
  -1   1  17        0.01        1.88      2.37 o 
   0   1  17        2.38        0.63      2.26 o 
   1   1  17        1.39        0.40      2.13 o 
   2   1  17        0.00       -0.20      5.12 o 
   3   1  17       44.34       57.87      4.10 o 
   4   1  17        0.95        0.17      2.55 o 
   5   1  17       41.53       49.54      3.79 o 
   6   1  17        0.31        2.42      2.22 o 
  -2   2  17        1.82        2.15      1.83 o 
  -1   2  17        3.42        3.55      1.80 o 
   0   2  17        0.37       -0.40      2.75 o 
   1   2  17        1.34        2.47      2.49 o 
   2   2  17       23.84       16.76      2.88 o 
   3   2  17        3.97        5.47      2.52 o 
   4   2  17        1.29       -0.86      2.73 o 
   5   2  17       59.09       54.97      4.00 o 
   6   2  17        0.28       -1.42      2.37 o 
  -2   3  17        0.65        2.91      1.91 o 
  -1   3  17        0.00       -0.79      1.68 o 
   0   3  17        0.61        3.67      1.69 o 
   1   3  17       30.79       38.19      2.63 o 
   2   3  17        2.99        2.40      2.27 o 
   3   3  17        5.88        6.24      2.08 o 
   4   3  17        8.27        4.10      1.82 o 
   5   3  17       12.62       13.66      2.59 o 
   6   3  17        0.03        2.09      2.33 o 
   7   3  17       11.39       17.00      3.90 o 
  -2   4  17        0.19       -2.52      2.60 o 
  -1   4  17        0.02       -0.65      1.82 o 
   0   4  17        4.64        4.59      2.51 o 
   1   4  17        9.76        5.49      1.94 o 
   2   4  17        4.46        2.25      1.90 o 
   3   4  17      102.18       88.34      3.58 o 
   4   4  17       20.25       18.25      2.08 o 
   5   4  17       43.78       43.03      2.79 o 
   6   4  17        7.87        4.86      3.36 o 
   7   4  17       38.54       37.73      2.72 o 
  -2   5  17       18.65       20.57      2.40 o 
  -1   5  17        1.38        0.66      1.91 o 
   0   5  17        2.62        0.50      1.84 o 
   1   5  17       12.97       16.78      2.21 o 
   2   5  17        5.21        7.18      2.27 o 
   3   5  17       64.74       65.92      3.22 o 
   4   5  17        0.14       -0.61      1.57 o 
   5   5  17        0.97        1.04      2.32 o 
   6   5  17       10.66       10.20      2.17 o 
   7   5  17        1.02        5.76      2.62 o 
   8   5  17        6.23        5.30      2.65 o 
  -2   6  17        1.54        2.33      1.91 o 
  -1   6  17       11.11        8.31      2.04 o 
   0   6  17        4.86        3.30      1.99 o 
   1   6  17      152.07      140.23      4.74 o 
   2   6  17       38.46       36.91      2.78 o 
   3   6  17       57.84       56.30      3.07 o 
   4   6  17        4.31        0.94      1.65 o 
   5   6  17       16.31       17.64      2.26 o 
   6   6  17       31.95       36.05      5.30 o 
   7   6  17       56.68       65.94      4.44 o 
   8   6  17        0.20       -2.33      3.69 o 
  -1   7  17        0.35        1.44      2.00 o 
   0   7  17       13.14       14.31      2.21 o 
   1   7  17        0.00        3.83      2.02 o 
   2   7  17        9.81       12.66      2.26 o 
   3   7  17       12.61       13.45      2.06 o 
   4   7  17        0.34       -0.62      1.70 o 
   5   7  17        8.10        5.03      2.30 o 
   6   7  17        3.77        7.21      2.41 o 
   7   7  17       19.50       18.02      3.43 o 
   8   7  17       16.31       18.05      5.20 o 
  -1   8  17        9.11       11.20      2.23 o 
   0   8  17        0.04        0.92      1.91 o 
   1   8  17       44.17       47.05      3.01 o 
   2   8  17       12.20       14.71      2.19 o 
   3   8  17        0.31       -1.17      1.66 o 
   4   8  17        0.09       -2.42      2.09 o 
   5   8  17       50.62       52.01      3.79 o 
   6   8  17        0.01        1.40      2.35 o 
   7   8  17        0.11       -0.75      2.28 o 
   8   8  17        0.56        1.05      2.31 o 
   0   9  17        0.11       -1.00      1.88 o 
   1   9  17        5.33        4.30      1.94 o 
   2   9  17        0.03       -0.71      1.83 o 
   3   9  17        4.20        6.95      2.38 o 
   4   9  17        2.02        0.81      2.19 o 
   5   9  17       12.73       14.39      2.70 o 
   6   9  17        0.86        3.35      2.35 o 
   7   9  17       10.43        9.02      2.55 o 
   8   9  17        0.85       -1.21      2.35 o 
   1  10  17        0.33       -1.72      1.76 o 
   2  10  17        0.17       -0.92      2.22 o 
   3  10  17        8.15       12.89      3.07 o 
   4  10  17        6.67        9.51      2.59 o 
   5  10  17       10.57       11.13      4.29 o 
   6  10  17        3.49        5.90      2.46 o 
   7  10  17       12.66       12.79      2.73 o 
   3  11  17        0.71        6.64      2.39 o 
   4  11  17        3.00        6.66      2.55 o 
   5  11  17        0.02       -2.64      2.17 o 
   6  11  17        0.62       -1.65      2.31 o 
   7  11  17        4.26        3.57      2.49 o 
   0   1  18       61.78       80.70      4.93 o 
   1   1  18        3.68        6.79      2.57 o 
   2   1  18        0.53        1.84      2.46 o 
   3   1  18        1.10        2.13      2.48 o 
   0   2  18        1.58        3.75      2.46 o 
   1   2  18        2.16        2.66      2.37 o 
   2   2  18        2.93        4.33      2.91 o 
   3   2  18        1.17       -0.83      2.31 o 
   4   2  18       11.58       14.19      2.92 o 
   5   2  18        7.23       10.28      2.79 o 
  -1   3  18        2.31        2.99      1.95 o 
   0   3  18        1.11        2.50      1.88 o 
   1   3  18        4.08        3.42      1.86 o 
   2   3  18        0.38       -1.47      2.22 o 
   3   3  18        0.17       -2.06      3.69 o 
   4   3  18        1.85       -5.11      4.06 o 
   5   3  18        9.74        4.87      7.51 o 
  -1   4  18        3.43        2.98      1.86 o 
   0   4  18       15.65       16.52      2.27 o 
   1   4  18        1.43        1.91      2.24 o 
   2   4  18       13.62       13.50      2.14 o 
   3   4  18        0.06        2.68      1.90 o 
   4   4  18        3.80        0.66      1.66 o 
   5   4  18        1.55        0.77      2.02 o 
   6   4  18        1.74        0.30      2.22 o 
  -1   5  18        0.05        1.12      2.36 o 
   0   5  18        8.34       13.54      2.22 o 
   1   5  18        2.29        0.17      1.90 o 
   2   5  18        6.25        5.63      2.02 o 
   3   5  18        4.83        4.05      1.77 o 
   4   5  18       11.89       17.24      2.12 o 
   5   5  18        7.02        6.61      1.91 o 
   6   5  18        4.56        5.40      2.44 o 
   0   6  18       53.17       52.94      3.22 o 
   1   6  18       13.14       15.40      2.32 o 
   2   6  18        8.27        8.11      2.13 o 
   3   6  18        0.01        0.37      1.67 o 
   4   6  18        0.03        1.06      1.78 o 
   5   6  18        2.37        5.86      1.88 o 
   6   6  18        0.37       -1.01      2.39 o 
   7   6  18        6.63        8.71      2.68 o 
   0   7  18       14.25       17.56      2.30 o 
   1   7  18        2.72        4.58      2.58 o 
   2   7  18        9.98       15.74      2.32 o 
   3   7  18        2.17        3.11      2.12 o 
   4   7  18        6.70        6.61      2.01 o 
   5   7  18        1.01        0.17      2.09 o 
   6   7  18       27.16       28.76      3.33 o 
   7   7  18        0.46        1.49      2.47 o 
   1   8  18        1.21        2.51      1.98 o 
   2   8  18        0.02        0.86      2.41 o 
   3   8  18        0.96        0.96      2.04 o 
   4   8  18       14.89       13.16      2.71 o 
   5   8  18        4.47        3.12      2.28 o 
   6   8  18        3.94        4.93      2.53 o 
   7   8  18        0.91        5.26      3.48 o 
   2   9  18        5.28        5.46      2.05 o 
   3   9  18        0.14       -2.15      3.04 o 
   4   9  18       20.85       21.40      2.93 o 
   5   9  18        2.22        4.48      2.32 o 
   6   9  18        0.03        0.75      2.35 o 
   3  10  18        1.94        0.10      3.43 o 
   4  10  18       18.71       22.88      3.28 o 
   5  10  18        4.11        5.50      2.59 o 
   3   4  19        8.28        7.59      3.90 o 
   2   5  19        1.17        0.79      1.91 o 
   3   5  19        5.65       10.02      2.24 o 
   4   5  19        0.37        0.42      2.41 o 
   3   6  19       16.66       22.02      2.47 o 
   4   6  19        1.09        4.51      1.88 o 
   3   7  19       12.39       15.01      2.47 o 
   4   7  19        0.00       -1.09      3.20 o 
                                                 
